# Supplementary material for: N-(Anthracen-9-ylmeth­yl)adamantan-1-amine
Source: Acta Crystallogr Sect E Struct Rep Online. 2012 May 19;68(Pt 6):o1831. doi: 10.1107/S1600536812022106 (PMC3379404; doi:10.1107/S1600536812022106)
Supplement: Supplementary file 1 [file e-68-o1831-sup1.cif]

##############################################################################
#                                                                            #
# This CIF contains the data in a paper accepted for publication in          #
# Acta Crystallographica Section E. It conforms to the requirements of       #
# Notes for Authors for Acta Crystallographica Section E, and has been       #
# peer reviewed under the auspices of the IUCr Commission on Journals.       #
#                                                                            #
# Full details of the Crystallographic Information File format               #
# are given in the paper "The Crystallographic Information File (CIF):       #
# a New Standard Archive File for Crystallography" by S. R. Hall, F. H.      #
# Allen and I. D. Brown [Acta Cryst. (1991), A47, 655-685].                  #
#                                                                            #
# The current version of the core CIF dictionary is obtainable from          #
# ftp://ftp.iucr.org/pub/cif_core.dic.                                       #
#                                                                            #
# Software is freely available for graphical display of the structure(s)     #
# in this CIF. For information consult the CIF software page                 #
# http://www.iucr.org/resources/cif/software.                                #
#                                                                            #
# This file may be used for bona fide research purposes within the           #
# scientific community so long as proper attribution is given to the journal # 
# article from which it was obtained.                                        #
#                                                                            #
##############################################################################
data_I
_audit_creation_method     SHELXL-97
_chemical_name_systematic
;
<i>N</i>-(Anthracen-9-ylmethyl)adamantan-1-amine
;
_chemical_name_common     ?
_chemical_formula_moiety     'C25 H27 N'
_chemical_formula_sum     'C25 H27 N'
_chemical_formula_iupac     'C25 H27 N'
_chemical_formula_weight     341.26
_chemical_melting_point     ?
_symmetry_cell_setting     orthorhombic
_symmetry_space_group_name_H-M     'P c c n'
_symmetry_space_group_name_Hall     '-P 2ab 2ac'
loop_
    _symmetry_equiv_pos_as_xyz
    'x, y, z'
    '-x+1/2, -y+1/2, z'
    'x+1/2, -y, -z+1/2'
    '-x, y+1/2, -z+1/2'
    '-x, -y, -z'
    'x-1/2, y-1/2, -z'
    '-x-1/2, y, z-1/2'
    'x, -y-1/2, z-1/2'
_cell_length_a     9.9546(4)
_cell_length_b     42.1921(19)
_cell_length_c     8.6133(4)
_cell_angle_alpha     90.00
_cell_angle_beta     90.00
_cell_angle_gamma     90.00
_cell_volume     3617.6(3)
_cell_formula_units_Z     8
_cell_measurement_reflns_used     3594
_cell_measurement_theta_min     1.0
_cell_measurement_theta_max     26.0
_cell_measurement_temperature     293(2)
_exptl_crystal_description     block
_exptl_crystal_colour     colorless
_exptl_crystal_size_max     0.35
_exptl_crystal_size_mid     0.24
_exptl_crystal_size_min     0.20
_exptl_crystal_density_diffrn     1.253
_exptl_crystal_density_meas     ?
_exptl_crystal_density_method     'not measured'
_exptl_crystal_F_000     1472
_exptl_absorpt_coefficient_mu     0.072
_exptl_absorpt_correction_type     multi-scan
_exptl_absorpt_process_details     '(SADABS; Bruker, 1999)'
_exptl_absorpt_correction_T_min     0.975
_exptl_absorpt_correction_T_max     0.998
_exptl_special_details
;
;
_diffrn_ambient_temperature     293(2)
_diffrn_radiation_type     MoK\a
_diffrn_radiation_wavelength     0.71073
_diffrn_radiation_source     'fine-focus sealed tube'
_diffrn_radiation_monochromator     graphite
_diffrn_measurement_device_type     'Bruker APEX CCD area-detector'
_diffrn_measurement_method     '\w scans'
_diffrn_detector_area_resol_mean     ?
_diffrn_reflns_number     18689
_diffrn_reflns_av_R_equivalents     0.0369
_diffrn_reflns_av_sigmaI/netI     0.0293
_diffrn_reflns_theta_min     0.97
_diffrn_reflns_theta_max     26.04
_diffrn_reflns_theta_full     26.04
_diffrn_measured_fraction_theta_max     1.000
_diffrn_measured_fraction_theta_full     1.000
_diffrn_reflns_limit_h_min     -8
_diffrn_reflns_limit_h_max     12
_diffrn_reflns_limit_k_min     -52
_diffrn_reflns_limit_k_max     50
_diffrn_reflns_limit_l_min     -10
_diffrn_reflns_limit_l_max     10
_diffrn_standards_number     ?
_diffrn_standards_interval_count     ?
_diffrn_standards_interval_time     ?
_diffrn_standards_decay_%     ?
_refine_special_details
;
Refinement of <i>F</i>^2^ against ALL reflections. The weighted <i>R</i>-factor
<i>wR</i> and goodness of fit <i>S</i> are based on <i>F</i>^2^, conventional
<i>R</i>-factors <i>R</i> are based on <i>F</i>, with <i>F</i> set to zero for
negative <i>F</i>^2^. The threshold expression of <i>F</i>^2^ >
\s(<i>F</i>^2^) is used only for calculating <i>R</i>-factors(gt) <i>etc</i>.
and is not relevant to the choice of reflections for refinement.
<i>R</i>-factors based on <i>F</i>^2^ are statistically about twice as large
as those based on <i>F</i>, and <i>R</i>- factors based on ALL data will be
even larger.
;
_reflns_number_total     3594
_reflns_number_gt     3089
_reflns_threshold_expression     I>2sigma(I)
_refine_ls_structure_factor_coef     Fsqd
_refine_ls_matrix_type     full
_refine_ls_R_factor_all     0.0463
_refine_ls_R_factor_gt     0.0389
_refine_ls_wR_factor_gt     0.0964
_refine_ls_wR_factor_ref     0.1035
_refine_ls_goodness_of_fit_ref     1.028
_refine_ls_restrained_S_all     1.028
_refine_ls_number_reflns     3594
_refine_ls_number_parameters     238
_refine_ls_number_restraints     1
_refine_ls_hydrogen_treatment     mixed
_refine_ls_weighting_scheme     calc
_refine_ls_weighting_details
         'calc w=1/[\s^2^(Fo^2^)+(0.0431P)^2^+1.8749P] where P=(Fo^2^+2Fc^2^)/3'
_atom_sites_solution_hydrogens     geom
_atom_sites_solution_primary     direct
_atom_sites_solution_secondary     difmap
_refine_ls_shift/su_max     0.000
_refine_ls_shift/su_mean     0.000
_refine_diff_density_max     0.295
_refine_diff_density_min     -0.198
_refine_ls_extinction_method     none
_refine_ls_extinction_coef     ?
loop_
    _atom_type_symbol
    _atom_type_description
    _atom_type_scat_dispersion_real
    _atom_type_scat_dispersion_imag
    _atom_type_scat_source
    'C' 'C' 0.0030 0.0020
                         'International Tables Vol C Tables 4.2.6.8 and 6.1.1.4'
    'H' 'H' 0.0000 0.0000
                         'International Tables Vol C Tables 4.2.6.8 and 6.1.1.4'
    'N' 'N' 0.0060 0.0030
                         'International Tables Vol C Tables 4.2.6.8 and 6.1.1.4'
_computing_data_collection     'SMART (Bruker, 1999)'
_computing_cell_refinement     'SAINT (Bruker, 1999)'
_computing_data_reduction     'SAINT (Bruker, 1999)'
_computing_structure_solution     'SHELXS97 (Sheldrick, 2008)'
_computing_structure_refinement     'SHELXL97 (Sheldrick, 2008)'
_computing_molecular_graphics     'SHELXTL-Plus (Sheldrick, 2008)'
_computing_publication_material     'SHELXL97 (Sheldrick, 2008)'
loop_
    _atom_site_type_symbol
    _atom_site_label
    _atom_site_fract_x
    _atom_site_fract_y
    _atom_site_fract_z
    _atom_site_U_iso_or_equiv
    _atom_site_adp_type
    _atom_site_calc_flag
    _atom_site_refinement_flags
    _atom_site_occupancy
    _atom_site_symmetry_multiplicity
    _atom_site_disorder_assembly
    _atom_site_disorder_group
    C C1 0.07687(14) 0.06244(3) 0.02106(16) 0.0213(3) Uani d . 1 1 . .
    H H1 0.0190 0.0763 0.0720 0.026 Uiso calc R 1 1 . .
    C C2 0.02463(14) 0.03905(3) -0.06924(16) 0.0251(3) Uani d . 1 1 . .
    H H2 -0.0681 0.0372 -0.0795 0.030 Uiso calc R 1 1 . .
    C C3 0.10948(15) 0.01740(3) -0.14794(16) 0.0263(3) Uani d . 1 1 . .
    H H3 0.0724 0.0015 -0.2089 0.032 Uiso calc R 1 1 . .
    C C4 0.24486(15) 0.01993(3) -0.13433(15) 0.0239(3) Uani d . 1 1 . .
    H H4 0.2998 0.0057 -0.1866 0.029 Uiso calc R 1 1 . .
    C C5 0.30441(14) 0.04417(3) -0.04106(15) 0.0189(3) Uani d . 1 1 . .
    C C6 0.44299(14) 0.04664(3) -0.02481(15) 0.0206(3) Uani d . 1 1 . .
    H H6 0.4980 0.0321 -0.0753 0.025 Uiso calc R 1 1 . .
    C C7 0.50153(13) 0.07034(3) 0.06532(15) 0.0192(3) Uani d . 1 1 . .
    C C8 0.64357(14) 0.07199(3) 0.08598(18) 0.0275(3) Uani d . 1 1 . .
    H H8 0.6984 0.0572 0.0370 0.033 Uiso calc R 1 1 . .
    C C9 0.70002(15) 0.09479(3) 0.1760(2) 0.0320(4) Uani d . 1 1 . .
    H H9 0.7925 0.0951 0.1911 0.038 Uiso calc R 1 1 . .
    C C10 0.61811(14) 0.11826(3) 0.24708(17) 0.0266(3) Uani d . 1 1 . .
    H H10 0.6577 0.1342 0.3061 0.032 Uiso calc R 1 1 . .
    C C11 0.48252(13) 0.11763(3) 0.22964(15) 0.0201(3) Uani d . 1 1 . .
    H H11 0.4309 0.1334 0.2755 0.024 Uiso calc R 1 1 . .
    C C12 0.41699(13) 0.09318(3) 0.14216(14) 0.0165(3) Uani d . 1 1 . .
    C C13 0.27606(13) 0.09040(3) 0.13158(14) 0.0164(3) Uani d . 1 1 . .
    C C14 0.21886(13) 0.06624(3) 0.03960(14) 0.0177(3) Uani d . 1 1 . .
    C C15 0.18568(13) 0.11250(3) 0.22289(14) 0.0173(3) Uani d . 1 1 . .
    H H15A 0.1067 0.1010 0.2570 0.021 Uiso calc R 1 1 . .
    H H15B 0.2330 0.1199 0.3145 0.021 Uiso calc R 1 1 . .
    C C16 0.07339(12) 0.16531(3) 0.21643(14) 0.0148(3) Uani d . 1 1 . .
    C C17 -0.03739(12) 0.15278(3) 0.32484(14) 0.0161(3) Uani d . 1 1 . .
    H H17A -0.1027 0.1409 0.2647 0.019 Uiso calc R 1 1 . .
    H H17B 0.0018 0.1385 0.4007 0.019 Uiso calc R 1 1 . .
    C C18 -0.10802(12) 0.18021(3) 0.40888(15) 0.0178(3) Uani d . 1 1 . .
    H H18 -0.1777 0.1717 0.4777 0.021 Uiso calc R 1 1 . .
    C C19 -0.17216(13) 0.20239(3) 0.28916(16) 0.0211(3) Uani d . 1 1 . .
    H H19A -0.2167 0.2198 0.3417 0.025 Uiso calc R 1 1 . .
    H H19B -0.2389 0.1909 0.2293 0.025 Uiso calc R 1 1 . .
    C C20 -0.06276(13) 0.21533(3) 0.18062(16) 0.0204(3) Uani d . 1 1 . .
    H H20 -0.1037 0.2294 0.1034 0.024 Uiso calc R 1 1 . .
    C C21 0.04073(13) 0.23400(3) 0.27656(16) 0.0214(3) Uani d . 1 1 . .
    H H21A 0.1096 0.2425 0.2087 0.026 Uiso calc R 1 1 . .
    H H21B -0.0030 0.2516 0.3287 0.026 Uiso calc R 1 1 . .
    C C22 0.10463(13) 0.21183(3) 0.39676(15) 0.0193(3) Uani d . 1 1 . .
    H H22 0.1706 0.2237 0.4581 0.023 Uiso calc R 1 1 . .
    C C23 0.17531(12) 0.18428(3) 0.31292(15) 0.0172(3) Uani d . 1 1 . .
    H H23A 0.2450 0.1926 0.2454 0.021 Uiso calc R 1 1 . .
    H H23B 0.2174 0.1705 0.3887 0.021 Uiso calc R 1 1 . .
    C C24 0.00819(13) 0.18773(3) 0.09765(15) 0.0185(3) Uani d . 1 1 . .
    H H24A -0.0565 0.1761 0.0357 0.022 Uiso calc R 1 1 . .
    H H24B 0.0766 0.1960 0.0285 0.022 Uiso calc R 1 1 . .
    C C25 -0.00415(13) 0.19856(3) 0.50496(15) 0.0191(3) Uani d . 1 1 . .
    H H25A 0.0364 0.1846 0.5811 0.023 Uiso calc R 1 1 . .
    H H25B -0.0479 0.2158 0.5598 0.023 Uiso calc R 1 1 . .
    N N1 0.14369(11) 0.14005(2) 0.12914(12) 0.0168(2) Uani d D 1 1 . .
    H H1N 0.0920(15) 0.1338(3) 0.0533(16) 0.025 Uiso d D 1 1 . .
loop_
    _atom_site_aniso_label
    _atom_site_aniso_U_11
    _atom_site_aniso_U_22
    _atom_site_aniso_U_33
    _atom_site_aniso_U_12
    _atom_site_aniso_U_13
    _atom_site_aniso_U_23
    C1 0.0250(7) 0.0178(6) 0.0210(7) 0.0004(5) 0.0014(5) 0.0045(5)
    C2 0.0253(7) 0.0248(7) 0.0253(7) -0.0064(6) -0.0025(6) 0.0061(6)
    C3 0.0386(8) 0.0200(7) 0.0204(7) -0.0101(6) -0.0025(6) 0.0001(5)
    C4 0.0371(8) 0.0158(6) 0.0189(7) -0.0018(6) 0.0031(6) -0.0011(5)
    C5 0.0282(7) 0.0130(6) 0.0155(6) -0.0009(5) 0.0019(5) 0.0020(5)
    C6 0.0272(7) 0.0143(6) 0.0204(7) 0.0037(5) 0.0065(5) -0.0012(5)
    C7 0.0231(7) 0.0146(6) 0.0199(7) 0.0013(5) 0.0042(5) 0.0016(5)
    C8 0.0223(7) 0.0218(7) 0.0384(9) 0.0026(5) 0.0077(6) -0.0037(6)
    C9 0.0195(7) 0.0279(7) 0.0488(10) -0.0032(6) 0.0031(7) -0.0058(7)
    C10 0.0268(7) 0.0208(7) 0.0323(8) -0.0067(5) 0.0014(6) -0.0042(6)
    C11 0.0257(7) 0.0146(6) 0.0201(7) 0.0000(5) 0.0038(5) 0.0003(5)
    C12 0.0229(6) 0.0119(6) 0.0147(6) 0.0009(5) 0.0024(5) 0.0022(5)
    C13 0.0231(7) 0.0120(5) 0.0139(6) 0.0021(5) 0.0023(5) 0.0041(5)
    C14 0.0240(7) 0.0138(6) 0.0152(6) 0.0004(5) 0.0017(5) 0.0044(5)
    C15 0.0203(6) 0.0151(6) 0.0165(6) 0.0013(5) 0.0021(5) 0.0015(5)
    C16 0.0168(6) 0.0124(6) 0.0153(6) 0.0010(5) 0.0002(5) -0.0002(5)
    C17 0.0173(6) 0.0141(6) 0.0170(6) -0.0018(5) 0.0009(5) -0.0005(5)
    C18 0.0176(6) 0.0165(6) 0.0192(6) -0.0003(5) 0.0038(5) -0.0013(5)
    C19 0.0179(6) 0.0209(6) 0.0246(7) 0.0044(5) -0.0008(5) -0.0036(5)
    C20 0.0249(7) 0.0156(6) 0.0207(7) 0.0052(5) -0.0020(5) 0.0027(5)
    C21 0.0259(7) 0.0129(6) 0.0254(7) 0.0006(5) 0.0025(6) 0.0008(5)
    C22 0.0206(6) 0.0146(6) 0.0226(7) -0.0029(5) -0.0024(5) -0.0028(5)
    C23 0.0158(6) 0.0153(6) 0.0206(7) -0.0008(5) -0.0005(5) 0.0016(5)
    C24 0.0215(6) 0.0180(6) 0.0160(6) 0.0020(5) -0.0006(5) 0.0012(5)
    C25 0.0256(7) 0.0145(6) 0.0171(6) 0.0019(5) -0.0006(5) -0.0022(5)
    N1 0.0212(6) 0.0145(5) 0.0147(5) 0.0037(4) -0.0003(4) 0.0002(4)
_geom_special_details
;
All s.u.'s (except the s.u. in the dihedral angle between two l.s. planes)
are estimated using the full covariance matrix. The cell s.u.'s are taken
into account individually in the estimation of s.u.'s in distances, angles
and torsion angles; correlations between s.u.'s in cell parameters are only
used when they are defined by crystal symmetry. An approximate (isotropic)
treatment of cell s.u.'s is used for estimating s.u.'s involving l.s.
planes.
;
loop_
    _geom_bond_atom_site_label_1
    _geom_bond_atom_site_label_2
    _geom_bond_site_symmetry_2
    _geom_bond_distance
    _geom_bond_publ_flag
    C1 C2 . 1.3598(19) ?
    C1 C14 . 1.4314(19) ?
    C1 H1 . 0.9300 ?
    C2 C3 . 1.417(2) ?
    C2 H2 . 0.9300 ?
    C3 C4 . 1.357(2) ?
    C3 H3 . 0.9300 ?
    C4 C5 . 1.4291(18) ?
    C4 H4 . 0.9300 ?
    C5 C6 . 1.3905(19) ?
    C5 C14 . 1.4407(18) ?
    C6 C7 . 1.3937(18) ?
    C6 H6 . 0.9300 ?
    C7 C8 . 1.4268(19) ?
    C7 C12 . 1.4403(17) ?
    C8 C9 . 1.357(2) ?
    C8 H8 . 0.9300 ?
    C9 C10 . 1.422(2) ?
    C9 H9 . 0.9300 ?
    C10 C11 . 1.3584(19) ?
    C10 H10 . 0.9300 ?
    C11 C12 . 1.4346(17) ?
    C11 H11 . 0.9300 ?
    C12 C13 . 1.4107(18) ?
    C13 C14 . 1.4110(17) ?
    C13 C15 . 1.5155(16) ?
    C15 N1 . 1.4760(15) ?
    C15 H15A . 0.9700 ?
    C15 H15B . 0.9700 ?
    C16 N1 . 1.4800(15) ?
    C16 C23 . 1.5364(16) ?
    C16 C24 . 1.5373(16) ?
    C16 C17 . 1.5387(16) ?
    C17 C18 . 1.5355(16) ?
    C17 H17A . 0.9700 ?
    C17 H17B . 0.9700 ?
    C18 C19 . 1.5318(18) ?
    C18 C25 . 1.5339(17) ?
    C18 H18 . 0.9800 ?
    C19 C20 . 1.5357(18) ?
    C19 H19A . 0.9700 ?
    C19 H19B . 0.9700 ?
    C20 C24 . 1.5378(17) ?
    C20 C21 . 1.5379(18) ?
    C20 H20 . 0.9800 ?
    C21 C22 . 1.5335(18) ?
    C21 H21A . 0.9700 ?
    C21 H21B . 0.9700 ?
    C22 C25 . 1.5346(18) ?
    C22 C23 . 1.5389(17) ?
    C22 H22 . 0.9800 ?
    C23 H23A . 0.9700 ?
    C23 H23B . 0.9700 ?
    C24 H24A . 0.9700 ?
    C24 H24B . 0.9700 ?
    C25 H25A . 0.9700 ?
    C25 H25B . 0.9700 ?
    N1 H1N . 0.873(13) ?
loop_
    _geom_angle_atom_site_label_1
    _geom_angle_atom_site_label_2
    _geom_angle_atom_site_label_3
    _geom_angle_site_symmetry_1
    _geom_angle_site_symmetry_3
    _geom_angle
    _geom_angle_publ_flag
    C2 C1 C14 . . 121.52(13) ?
    C2 C1 H1 . . 119.2 ?
    C14 C1 H1 . . 119.2 ?
    C1 C2 C3 . . 120.90(13) ?
    C1 C2 H2 . . 119.6 ?
    C3 C2 H2 . . 119.5 ?
    C4 C3 C2 . . 120.00(12) ?
    C4 C3 H3 . . 120.0 ?
    C2 C3 H3 . . 120.0 ?
    C3 C4 C5 . . 121.12(13) ?
    C3 C4 H4 . . 119.4 ?
    C5 C4 H4 . . 119.4 ?
    C6 C5 C4 . . 121.45(12) ?
    C6 C5 C14 . . 119.30(12) ?
    C4 C5 C14 . . 119.24(12) ?
    C5 C6 C7 . . 121.65(12) ?
    C5 C6 H6 . . 119.2 ?
    C7 C6 H6 . . 119.2 ?
    C6 C7 C8 . . 121.25(12) ?
    C6 C7 C12 . . 119.45(12) ?
    C8 C7 C12 . . 119.29(12) ?
    C9 C8 C7 . . 121.07(13) ?
    C9 C8 H8 . . 119.5 ?
    C7 C8 H8 . . 119.5 ?
    C8 C9 C10 . . 120.16(13) ?
    C8 C9 H9 . . 119.9 ?
    C10 C9 H9 . . 119.9 ?
    C11 C10 C9 . . 120.58(13) ?
    C11 C10 H10 . . 119.7 ?
    C9 C10 H10 . . 119.7 ?
    C10 C11 C12 . . 121.59(12) ?
    C10 C11 H11 . . 119.2 ?
    C12 C11 H11 . . 119.2 ?
    C13 C12 C11 . . 123.08(11) ?
    C13 C12 C7 . . 119.73(11) ?
    C11 C12 C7 . . 117.18(12) ?
    C12 C13 C14 . . 119.83(11) ?
    C12 C13 C15 . . 120.39(11) ?
    C14 C13 C15 . . 119.75(11) ?
    C13 C14 C1 . . 122.83(12) ?
    C13 C14 C5 . . 119.96(12) ?
    C1 C14 C5 . . 117.21(12) ?
    N1 C15 C13 . . 111.64(10) ?
    N1 C15 H15A . . 109.3 ?
    C13 C15 H15A . . 109.3 ?
    N1 C15 H15B . . 109.3 ?
    C13 C15 H15B . . 109.3 ?
    H15A C15 H15B . . 108.0 ?
    N1 C16 C23 . . 109.73(10) ?
    N1 C16 C24 . . 107.74(10) ?
    C23 C16 C24 . . 108.55(10) ?
    N1 C16 C17 . . 113.57(9) ?
    C23 C16 C17 . . 108.90(10) ?
    C24 C16 C17 . . 108.22(10) ?
    C18 C17 C16 . . 110.81(10) ?
    C18 C17 H17A . . 109.5 ?
    C16 C17 H17A . . 109.5 ?
    C18 C17 H17B . . 109.5 ?
    C16 C17 H17B . . 109.5 ?
    H17A C17 H17B . . 108.1 ?
    C19 C18 C25 . . 109.63(10) ?
    C19 C18 C17 . . 109.51(10) ?
    C25 C18 C17 . . 109.03(10) ?
    C19 C18 H18 . . 109.6 ?
    C25 C18 H18 . . 109.6 ?
    C17 C18 H18 . . 109.6 ?
    C18 C19 C20 . . 109.35(10) ?
    C18 C19 H19A . . 109.8 ?
    C20 C19 H19A . . 109.8 ?
    C18 C19 H19B . . 109.8 ?
    C20 C19 H19B . . 109.8 ?
    H19A C19 H19B . . 108.3 ?
    C19 C20 C24 . . 109.84(10) ?
    C19 C20 C21 . . 109.27(11) ?
    C24 C20 C21 . . 109.26(10) ?
    C19 C20 H20 . . 109.5 ?
    C24 C20 H20 . . 109.5 ?
    C21 C20 H20 . . 109.5 ?
    C22 C21 C20 . . 109.15(10) ?
    C22 C21 H21A . . 109.8 ?
    C20 C21 H21A . . 109.8 ?
    C22 C21 H21B . . 109.8 ?
    C20 C21 H21B . . 109.8 ?
    H21A C21 H21B . . 108.3 ?
    C21 C22 C25 . . 109.87(11) ?
    C21 C22 C23 . . 109.49(10) ?
    C25 C22 C23 . . 109.38(10) ?
    C21 C22 H22 . . 109.4 ?
    C25 C22 H22 . . 109.4 ?
    C23 C22 H22 . . 109.4 ?
    C16 C23 C22 . . 110.21(10) ?
    C16 C23 H23A . . 109.6 ?
    C22 C23 H23A . . 109.6 ?
    C16 C23 H23B . . 109.6 ?
    C22 C23 H23B . . 109.6 ?
    H23A C23 H23B . . 108.1 ?
    C16 C24 C20 . . 110.53(10) ?
    C16 C24 H24A . . 109.5 ?
    C20 C24 H24A . . 109.5 ?
    C16 C24 H24B . . 109.5 ?
    C20 C24 H24B . . 109.5 ?
    H24A C24 H24B . . 108.1 ?
    C18 C25 C22 . . 109.40(10) ?
    C18 C25 H25A . . 109.8 ?
    C22 C25 H25A . . 109.8 ?
    C18 C25 H25B . . 109.8 ?
    C22 C25 H25B . . 109.8 ?
    H25A C25 H25B . . 108.2 ?
    C15 N1 C16 . . 115.03(9) ?
    C15 N1 H1N . . 109.8(10) ?
    C16 N1 H1N . . 108.6(10) ?
loop_
    _geom_torsion_atom_site_label_1
    _geom_torsion_atom_site_label_2
    _geom_torsion_atom_site_label_3
    _geom_torsion_atom_site_label_4
    _geom_torsion_site_symmetry_1
    _geom_torsion_site_symmetry_2
    _geom_torsion_site_symmetry_3
    _geom_torsion_site_symmetry_4
    _geom_torsion
    _geom_torsion_publ_flag
    C14 C1 C2 C3 . . . . 0.3(2) ?
    C1 C2 C3 C4 . . . . -0.3(2) ?
    C2 C3 C4 C5 . . . . 0.2(2) ?
    C3 C4 C5 C6 . . . . 179.09(13) ?
    C3 C4 C5 C14 . . . . -0.04(19) ?
    C4 C5 C6 C7 . . . . 179.63(12) ?
    C14 C5 C6 C7 . . . . -1.24(19) ?
    C5 C6 C7 C8 . . . . 177.65(13) ?
    C5 C6 C7 C12 . . . . -0.85(19) ?
    C6 C7 C8 C9 . . . . -178.87(14) ?
    C12 C7 C8 C9 . . . . -0.4(2) ?
    C7 C8 C9 C10 . . . . -2.3(2) ?
    C8 C9 C10 C11 . . . . 1.9(2) ?
    C9 C10 C11 C12 . . . . 1.2(2) ?
    C10 C11 C12 C13 . . . . 174.98(13) ?
    C10 C11 C12 C7 . . . . -3.74(19) ?
    C6 C7 C12 C13 . . . . 3.06(18) ?
    C8 C7 C12 C13 . . . . -175.46(12) ?
    C6 C7 C12 C11 . . . . -178.18(11) ?
    C8 C7 C12 C11 . . . . 3.30(18) ?
    C11 C12 C13 C14 . . . . 178.18(11) ?
    C7 C12 C13 C14 . . . . -3.14(17) ?
    C11 C12 C13 C15 . . . . -3.97(18) ?
    C7 C12 C13 C15 . . . . 174.71(11) ?
    C12 C13 C14 C1 . . . . -178.69(11) ?
    C15 C13 C14 C1 . . . . 3.44(17) ?
    C12 C13 C14 C5 . . . . 1.06(17) ?
    C15 C13 C14 C5 . . . . -176.81(11) ?
    C2 C1 C14 C13 . . . . 179.54(12) ?
    C2 C1 C14 C5 . . . . -0.22(18) ?
    C6 C5 C14 C13 . . . . 1.15(18) ?
    C4 C5 C14 C13 . . . . -179.70(11) ?
    C6 C5 C14 C1 . . . . -179.09(11) ?
    C4 C5 C14 C1 . . . . 0.06(17) ?
    C12 C13 C15 N1 . . . . 94.66(13) ?
    C14 C13 C15 N1 . . . . -87.49(13) ?
    N1 C16 C17 C18 . . . . -178.78(10) ?
    C23 C16 C17 C18 . . . . 58.63(13) ?
    C24 C16 C17 C18 . . . . -59.20(13) ?
    C16 C17 C18 C19 . . . . 60.18(13) ?
    C16 C17 C18 C25 . . . . -59.77(13) ?
    C25 C18 C19 C20 . . . . 60.30(13) ?
    C17 C18 C19 C20 . . . . -59.28(13) ?
    C18 C19 C20 C24 . . . . 59.26(13) ?
    C18 C19 C20 C21 . . . . -60.59(13) ?
    C19 C20 C21 C22 . . . . 60.28(13) ?
    C24 C20 C21 C22 . . . . -59.93(13) ?
    C20 C21 C22 C25 . . . . -59.94(13) ?
    C20 C21 C22 C23 . . . . 60.21(13) ?
    N1 C16 C23 C22 . . . . 176.69(10) ?
    C24 C16 C23 C22 . . . . 59.19(13) ?
    C17 C16 C23 C22 . . . . -58.43(12) ?
    C21 C22 C23 C16 . . . . -60.42(13) ?
    C25 C22 C23 C16 . . . . 60.03(13) ?
    N1 C16 C24 C20 . . . . -178.02(10) ?
    C23 C16 C24 C20 . . . . -59.25(13) ?
    C17 C16 C24 C20 . . . . 58.80(13) ?
    C19 C20 C24 C16 . . . . -59.76(13) ?
    C21 C20 C24 C16 . . . . 60.10(13) ?
    C19 C18 C25 C22 . . . . -59.63(13) ?
    C17 C18 C25 C22 . . . . 60.24(13) ?
    C21 C22 C25 C18 . . . . 59.59(13) ?
    C23 C22 C25 C18 . . . . -60.63(13) ?
    C13 C15 N1 C16 . . . . -170.68(10) ?
    C23 C16 N1 C15 . . . . 75.36(12) ?
    C24 C16 N1 C15 . . . . -166.62(10) ?
    C17 C16 N1 C15 . . . . -46.77(14) ?
data_global
_journal_date_recd_electronic     2012-03-29
_journal_date_accepted     2012-05-16
_journal_name_full     'Acta Crystallographica, Section E'
_journal_year     2012
_journal_volume     68
_journal_issue      6
_journal_page_first     o1831
_journal_page_last     o1831
_journal_paper_category     QO
_journal_paper_doi     10.1107/S1600536812022106
_journal_coeditor_code     AA2056
_publ_contact_author_name     'Wei-Qiang Fan'
_publ_contact_author_address
;
School of Chemistry and Chemical Engineering"
Jiangsu University
Zhenjiang 212023
People's Republic of China
;
_publ_contact_author_email     fwq4993329@ujs.edu.cn
_publ_contact_author_fax     +86-511-88790187
_publ_contact_author_phone     +86-511-88790187
_publ_section_title
;
<i>N</i>-(Anthracen-9-ylmethyl)adamantan-1-amine
;
loop_
    _publ_author_name
    _publ_author_address
    'Wei-Qiang Fan'
;
School of Chemistry and Chemical Engineering
Jiangsu University
Zhenjiang 212023
People's Republic of China
;
    'Fu-Xiao Chen'
;
School of the Environment
Jiangsu University
Zhenjiang 212023
People's Republic of China
;
