# Supplementary material for: N-(Anthracen-9-ylmeth­yl)adamantan-1-amine
Source: Acta Crystallogr Sect E Struct Rep Online. 2012 May 19;68(Pt 6):o1831. doi: 10.1107/S1600536812022106 (PMC3379404; doi:10.1107/S1600536812022106)
Supplement: Supplementary file 2 [file e-68-o1831-Isup2.hkl]

#
# h,k,l, Fc-squared, Fo-squared, sigma(Fo-squared) and status flag
#
data_I
_shelx_title ' P21C in P2(1)/c             New: Pccn'
_shelx_refln_list_code          4
_shelx_F_calc_maximum      301.65
_exptl_crystal_F_000      1471.79
_reflns_d_resolution_high  0.8095
 
loop_
 _symmetry_equiv_pos_as_xyz
 'x, y, z'
 '-x+1/2, -y+1/2, z'
 'x+1/2, -y, -z+1/2'
 '-x, y+1/2, -z+1/2'
 '-x, -y, -z'
 'x-1/2, y-1/2, -z'
 '-x-1/2, y, z-1/2'
 'x, -y-1/2, z-1/2'
 
_cell_length_a     9.9546
_cell_length_b    42.1921
_cell_length_c     8.6133
_cell_angle_alpha  90.000
_cell_angle_beta   90.000
_cell_angle_gamma  90.000
 
_shelx_F_squared_multiplier     1.000
 
loop_
 _refln_index_h
 _refln_index_k
 _refln_index_l
 _refln_F_squared_calc
 _refln_F_squared_meas
 _refln_F_squared_sigma
 _refln_observed_status
   2   0   0    25811.25    24084.67    602.86 o
   4   0   0     2595.26     2828.41     73.62 o
   6   0   0      266.19      242.11     13.35 o
   8   0   0       18.13       22.25      7.12 o
  10   0   0     1185.69      890.10     43.61 o
  12   0   0      126.82      130.84     18.69 o
   1   1   0     9052.57     8886.58    576.78 o
   3   1   0      508.61      436.92      9.23 o
   5   1   0     1523.21     1700.57     32.75 o
   7   1   0       61.47       57.28      6.59 o
   9   1   0       57.02       43.81     16.02 o
  11   1   0       22.49       36.10      7.55 o
   0   2   0      224.36        0.00      8.90 o
   2   2   0    15515.73    14823.54    275.96 o
   4   2   0     1898.61     1959.69     36.71 o
   6   2   0     1078.64     1080.51     22.25 o
   8   2   0       59.33       51.92     10.68 o
  10   2   0       13.78        6.96      5.32 o
  12   2   0      137.59      103.56     12.26 o
   1   3   0    23134.45    22374.81   2494.06 o
   3   3   0       10.64        9.22      1.17 o
   5   3   0     7764.88     8913.36    188.34 o
   7   3   0       88.05       77.45     18.25 o
   9   3   0      671.02      539.95     21.08 o
  11   3   0      296.26      315.64     17.30 o
   0   4   0    10341.74     9708.31    370.28 o
   2   4   0     1878.06     1823.83     66.04 o
   4   4   0     1422.55     1361.66     40.94 o
   6   4   0     1170.36     1180.10     27.72 o
   8   4   0        6.60        6.98      4.05 o
  10   4   0      165.30      146.78     12.26 o
  12   4   0       13.47       34.82      8.48 o
   1   5   0     7862.66     8185.39    607.94 o
   3   5   0     1905.64     1874.11     53.45 o
   5   5   0    10024.30    10227.00    182.66 o
   7   5   0       81.75       76.17      9.79 o
   9   5   0        0.00        4.27      4.69 o
  11   5   0     1045.51     1044.04     36.19 o
   0   6   0     2267.05     2476.25     95.24 o
   2   6   0     1864.90     1772.87     36.56 o
   4   6   0     1407.63     1478.65     36.05 o
   6   6   0       23.92       20.83      4.49 o
   8   6   0      313.59      318.56     18.25 o
  10   6   0      154.03       92.19     10.07 o
  12   6   0      180.89      191.94     28.93 o
   1   7   0     5792.82     6033.13    177.29 o
   3   7   0      114.76      110.74      3.27 o
   5   7   0      190.86      171.17      7.50 o
   7   7   0        3.01        6.23      4.90 o
   9   7   0      114.29      127.91     10.70 o
  11   7   0       12.27        8.01      6.29 o
   0   8   0    44447.05    43257.64   3340.99 o
   2   8   0     1975.69     1963.25     38.27 o
   4   8   0     3076.79     3090.41     73.10 o
   6   8   0      417.24      362.29     15.52 o
   8   8   0      261.05      216.74     11.96 o
  10   8   0      647.50      623.61     24.52 o
  12   8   0      921.74     1007.40     36.78 o
   1   9   0    11265.88    11104.03    295.23 o
   3   9   0      389.25      343.08      7.29 o
   5   9   0     1018.64     1085.52     21.98 o
   7   9   0      561.76      534.65     15.75 o
   9   9   0      638.88      562.63     22.00 o
  11   9   0        0.11       -0.14      5.95 o
   0  10   0     9139.44     9112.37    485.99 o
   2  10   0     8722.02     8550.17    136.25 o
   4  10   0        9.19       26.75      3.21 o
   6  10   0       92.56      117.88      5.78 o
   8  10   0      363.44      346.01     15.41 o
  10  10   0     2301.55     2252.74     53.64 o
  12  10   0      701.53      827.13     32.37 o
   1  11   0      371.49      327.82      7.43 o
   3  11   0      239.37      252.41      5.82 o
   5  11   0      160.52      180.45      6.56 o
   7  11   0        1.76        0.69      3.47 o
   9  11   0     1260.82     1173.86     48.09 o
  11  11   0      768.22      761.14     29.22 o
   0  12   0     8750.64     8415.98    418.35 o
   2  12   0     3354.64     3357.01     54.70 o
   4  12   0       14.45       14.72      1.71 o
   6  12   0     2021.15     1897.26     37.48 o
   8  12   0        0.00       -1.08      4.24 o
  10  12   0       25.72       38.14      6.64 o
   1  13   0     1394.92     1386.28     34.69 o
   3  13   0        3.86        5.30      1.16 o
   5  13   0     1042.55      988.29     18.72 o
   7  13   0       15.51        9.79      3.34 o
   9  13   0       33.31       23.43      5.61 o
  11  13   0      859.31      995.09    101.03 o
   0  14   0       98.56      101.57      4.92 o
   2  14   0      166.63      167.72      5.82 o
   4  14   0     1808.98     1821.33     31.44 o
   6  14   0      141.62      130.94      6.71 o
   8  14   0      489.77      497.37     24.29 o
  10  14   0      956.92      923.85     32.37 o
   1  15   0        3.96        0.08      1.16 o
   3  15   0       26.98       24.39      2.17 o
   5  15   0     1988.00     1934.88     33.74 o
   7  15   0    17730.56    17437.69    307.12 o
   9  15   0       54.46       69.47     10.27 o
  11  15   0       31.91       35.53      8.34 o
   0  16   0     1093.05      961.27     76.55 o
   2  16   0      364.44      419.72      8.80 o
   4  16   0        3.54        4.26      1.23 o
   6  16   0     4646.90     4611.46     84.92 o
   8  16   0     2163.78     2095.82     49.03 o
  10  16   0      408.81      368.87     18.12 o
   1  17   0      264.47      305.30      7.76 o
   3  17   0     1532.18     1736.00     30.09 o
   5  17   0      214.70      194.48      5.84 o
   7  17   0      119.41      146.17      7.69 o
   9  17   0      261.36      260.37     16.26 o
  11  17   0        3.97        3.31      6.59 o
   0  18   0      330.33      319.54     16.91 o
   2  18   0      528.32      590.94     11.75 o
   4  18   0      734.38      715.98     14.27 o
   6  18   0     2342.27     2327.56     45.59 o
   8  18   0     2863.23     2829.49     77.24 o
  10  18   0        4.76       16.20      7.12 o
   1  19   0      177.12      164.62      5.27 o
   3  19   0     2682.18     2950.36     49.51 o
   5  19   0      943.35      922.10     18.15 o
   7  19   0      443.80      473.16     14.06 o
   9  19   0      501.24      538.92     22.14 o
  11  19   0        6.05       12.19      7.22 o
   0  20   0       74.29       84.70      5.76 o
   2  20   0        3.71       23.58      3.52 o
   4  20   0      542.82      467.16     10.44 o
   6  20   0      475.24      504.03     13.48 o
   8  20   0     1969.17     2005.11     53.98 o
  10  20   0        4.81       -0.49      5.56 o
   1  21   0       63.72       73.09      3.74 o
   3  21   0      241.79      227.52      6.19 o
   5  21   0        5.80        9.17      2.04 o
   7  21   0     4378.47     4315.41     81.25 o
   9  21   0      707.48      675.43     21.91 o
  11  21   0        2.29       -3.94      5.95 o
   0  22   0       47.65       31.35      3.77 o
   2  22   0      348.03      414.11      9.26 o
   4  22   0      211.83      255.04      7.08 o
   6  22   0       46.18       55.93      8.99 o
   8  22   0     1090.51     1067.16     31.03 o
  10  22   0        4.35        9.20     15.58 o
   1  23   0     3121.02     3297.80     73.93 o
   3  23   0     1035.48     1284.24     23.59 o
   5  23   0     1044.98     1033.10     20.15 o
   7  23   0      122.64      110.27      7.37 o
   9  23   0      508.39      474.04     19.39 o
  11  23   0      724.63      720.55     29.40 o
   0  24   0     1260.40     1242.66     37.45 o
   2  24   0      584.50      662.69     13.56 o
   4  24   0      136.00      160.20      5.67 o
   6  24   0      203.82      216.45      9.21 o
   8  24   0      625.00      626.76     17.86 o
  10  24   0       22.57       13.16     11.13 o
   1  25   0      154.79      187.47      7.40 o
   3  25   0     2736.99     2996.94     50.94 o
   5  25   0       57.71       63.69      4.09 o
   7  25   0     2233.52     2217.64     45.33 o
   9  25   0       51.77       57.82      8.54 o
   0  26   0        0.63        5.04      2.39 o
   2  26   0     5143.97     5511.26     90.37 o
   4  26   0     4753.78     4862.85     80.59 o
   6  26   0     9060.90     9222.28    165.78 o
   8  26   0      125.82      141.93      8.82 o
  10  26   0       23.43       24.33      7.47 o
   1  27   0        4.26        6.23      2.28 o
   3  27   0        9.17        7.54      2.08 o
   5  27   0     1316.95     1335.83     25.47 o
   7  27   0     1626.45     1701.33     38.93 o
   9  27   0       12.74       14.36      6.68 o
   0  28   0       97.39      101.47      8.90 o
   2  28   0      133.05      158.52     10.17 o
   4  28   0     1929.39     1945.61     35.08 o
   6  28   0     1575.52     1533.18     34.43 o
   8  28   0       83.13       93.15      7.97 o
  10  28   0        2.27        1.97      5.76 o
   1  29   0       44.29       33.70      4.38 o
   3  29   0     3759.41     3817.15     64.33 o
   5  29   0     3661.84     3536.98     67.27 o
   7  29   0     3115.39     3105.51     61.16 o
   9  29   0       38.41       43.11      8.34 o
   0  30   0      742.84      695.17     32.93 o
   2  30   0       42.53       40.82      3.96 o
   4  30   0      254.68      240.69      9.20 o
   6  30   0      178.21      194.76      9.05 o
   8  30   0      102.33      109.66      8.21 o
  10  30   0       13.50       27.40     10.68 o
   1  31   0       32.87       45.85      4.48 o
   3  31   0     1935.30     1835.19     33.48 o
   5  31   0      835.01      801.36     21.33 o
   7  31   0      214.17      212.50     10.71 o
   9  31   0       31.60       34.20      8.07 o
   0  32   0        0.19        3.56      4.45 o
   2  32   0      153.73      154.10      6.69 o
   4  32   0      710.72      716.90     15.85 o
   6  32   0     1087.20     1083.98     25.54 o
   8  32   0       74.20       75.08      7.17 o
   1  33   0      115.94      120.89      7.05 o
   3  33   0       12.60        6.03      2.81 o
   5  33   0       78.42       79.39      7.72 o
   7  33   0       77.89       60.39      8.01 o
   9  33   0      280.26      273.26     29.37 o
   0  34   0        6.61        4.45      4.45 o
   2  34   0       67.02       72.27      6.23 o
   4  34   0      157.38      152.51     11.19 o
   6  34   0      112.93      111.82     11.53 o
   8  34   0        2.69        6.23      8.90 o
   1  35   0      408.19      375.11     18.34 o
   3  35   0      119.19      116.14      8.07 o
   5  35   0      536.71      479.90     49.40 o
   7  35   0       63.64       65.99     10.01 o
   0  36   0     6590.89     6264.51    246.56 o
   2  36   0      227.69      189.16      9.33 o
   4  36   0       53.81       50.83      5.68 o
   6  36   0       14.60       16.45      8.90 o
   8  36   0       13.50       19.58      9.79 o
   1  37   0       71.14       75.89      7.61 o
   3  37   0      151.94      159.97      9.33 o
   5  37   0        2.72       12.09      5.76 o
   7  37   0       29.10       19.25      7.47 o
   0  38   0     4629.36     4411.33    177.13 o
   2  38   0      102.90       91.26      7.49 o
   4  38   0      642.40      595.83     20.22 o
   6  38   0       20.39       17.36     11.13 o
   8  38   0      174.84      136.19     19.58 o
   1  39   0       90.36      114.27      9.74 o
   3  39   0      278.20      257.54     18.95 o
   5  39   0     1301.02     1204.52     42.78 o
   7  39   0      549.92      548.71     43.17 o
   0  40   0     3628.40     3498.98    143.31 o
   2  40   0       11.11       10.21      4.15 o
   4  40   0      111.62      117.56      9.63 o
   6  40   0      358.15      382.69     29.82 o
   1  41   0     7048.11     6393.42    179.37 o
   3  41   0      580.40      565.58     19.14 o
   5  41   0      983.72      905.05     45.40 o
   7  41   0      132.04      145.18     21.81 o
   0  42   0     6711.03     6299.23    250.12 o
   2  42   0      172.29      156.59     11.76 o
   4  42   0       29.66       15.02      4.84 o
   6  42   0      158.59      159.00     17.36 o
   1  43   0     1495.98     1418.00     81.89 o
   3  43   0      470.93      435.36     16.77 o
   5  43   0      121.52      113.76     14.24 o
   0  44   0     7913.57     7625.48    301.74 o
   2  44   0     1418.80     1363.83     45.30 o
   4  44   0       22.24       26.49      7.70 o
   6  44   0      216.74      260.49     21.81 o
   1  45   0       56.34       65.66      8.48 o
   3  45   0       31.72       36.70      6.16 o
   5  45   0      320.45      269.79     18.38 o
   0  46   0      187.79      215.40     18.69 o
   2  46   0       44.52       42.36      7.47 o
   4  46   0     1624.50     1523.21     52.53 o
   1  47   0        6.80        8.11     11.13 o
   3  47   0     1255.04     1140.66     33.79 o
   5  47   0        0.24        5.18      6.84 o
   0  48   0      174.09      207.39     21.36 o
   2  48   0       90.11       79.99      9.74 o
   4  48   0        3.63        5.77      7.06 o
   1  49   0     1322.34     1256.99     43.74 o
   3  49   0       14.92       14.69      6.29 o
   0  50   0       78.54       75.66     14.24 o
   2  50   0        0.17       -4.90      5.79 o
   1  51   0       38.91       39.38      8.48 o
   0  52   0      149.54      113.04     17.80 o
   1   1   1     2185.88     2054.01     41.24 o
   2   1   1     2977.86     2759.37     43.02 o
   3   1   1      363.16      366.64      7.75 o
   4   1   1     7017.21     7339.46     98.86 o
   5   1   1     1661.95     1755.06     25.53 o
   6   1   1      123.39      138.68      4.86 o
   7   1   1       17.96       22.03      3.16 o
   8   1   1        7.24        7.63      2.87 o
   9   1   1        0.19        3.06      4.37 o
  10   1   1      269.87      265.44     11.24 o
  11   1   1       54.69       41.06      9.89 o
  12   1   1        6.80       10.85      4.96 o
   1   2   1     4089.80     3653.98     70.31 o
   2   2   1     6405.32     5989.12     75.55 o
   3   2   1     2300.13     2217.85     30.84 o
   4   2   1       41.03       56.40      2.24 o
   5   2   1       29.81       31.23      2.70 o
   6   2   1      198.23      185.88      7.03 o
   7   2   1       94.30       92.01      5.55 o
   8   2   1      298.99      306.09     10.05 o
   9   2   1     1837.54     1605.51     34.24 o
  10   2   1      305.07      270.46     10.88 o
  11   2   1       68.16       84.16      7.45 o
  12   2   1        2.82       -1.45      4.36 o
   1   3   1     4317.95     3892.90     65.10 o
   2   3   1     6444.68     6077.70     76.62 o
   3   3   1       48.41       55.52      2.64 o
   4   3   1      563.33      584.28     10.62 o
   5   3   1       89.02      137.18      5.25 o
   6   3   1      938.37      913.16     16.02 o
   7   3   1       11.48       12.79      2.53 o
   8   3   1      102.86       83.82      6.30 o
   9   3   1      615.79      540.58     15.12 o
  10   3   1       27.75       26.24      4.63 o
  11   3   1       78.77       89.66      9.76 o
  12   3   1        3.58        8.07      4.66 o
   1   4   1    74034.55    68192.80   1843.10 o
   2   4   1      328.91      298.95      5.45 o
   3   4   1     1520.21     1512.47     28.62 o
   4   4   1      202.39      211.45      6.36 o
   5   4   1       96.02       81.23      3.17 o
   6   4   1       41.13       53.86      2.88 o
   7   4   1       10.15        7.21      2.17 o
   8   4   1        8.71       10.41      3.07 o
   9   4   1        5.95       14.20      6.30 o
  10   4   1        9.71        3.71      3.66 o
  11   4   1      114.80      138.74      9.28 o
  12   4   1       39.20       53.23      6.87 o
   1   5   1       42.65       50.76      1.97 o
   2   5   1     7928.85     7650.90     96.61 o
   3   5   1     1603.45     1616.05     23.05 o
   4   5   1     3148.87     3185.70     44.23 o
   5   5   1       33.61       29.65      2.04 o
   6   5   1      543.41      576.98     10.36 o
   7   5   1       17.30       20.27      2.85 o
   8   5   1        0.03        0.28      2.42 o
   9   5   1        7.25        1.28      3.07 o
  10   5   1        7.93        7.27      5.27 o
  11   5   1       89.03       83.88      7.29 o
  12   5   1        9.23        6.03      4.51 o
   1   6   1    14533.32    14113.87    213.74 o
   2   6   1     1061.19     1029.44     13.25 o
   3   6   1       30.51       32.56      1.36 o
   4   6   1      173.31      210.69      4.58 o
   5   6   1       14.02       10.89      1.41 o
   6   6   1        0.36       -0.15      1.22 o
   7   6   1      306.57      264.96      7.78 o
   8   6   1       17.81       19.29      3.32 o
   9   6   1        8.20        6.97      3.43 o
  10   6   1      393.53      329.80     14.65 o
  11   6   1      182.70      139.03      9.39 o
  12   6   1       21.62       18.11      6.81 o
   1   7   1    11455.89    11274.45    187.43 o
   2   7   1      300.12      288.24      4.79 o
   3   7   1     3547.34     3703.74     44.81 o
   4   7   1     1255.83     1264.20     22.49 o
   5   7   1       11.54       20.46      2.59 o
   6   7   1      218.90      185.31      4.85 o
   7   7   1     1859.98     1757.54     37.42 o
   8   7   1       94.56       94.75      6.44 o
   9   7   1      199.96      207.35     10.11 o
  10   7   1      792.32      760.75     19.79 o
  11   7   1       70.52       92.89      8.48 o
  12   7   1      393.15      436.62     15.67 o
   1   8   1      857.36      873.99     19.62 o
   2   8   1     3858.53     3951.74     45.12 o
   3   8   1        5.13        4.52      0.90 o
   4   8   1     3542.14     3790.45     48.71 o
   5   8   1      147.77      163.08      4.23 o
   6   8   1      501.56      409.69      8.58 o
   7   8   1       71.59       71.21      4.64 o
   8   8   1       93.79       88.99      6.11 o
   9   8   1      137.66      116.09     10.28 o
  10   8   1      265.66      248.90     11.28 o
  11   8   1       43.24       57.45      6.42 o
  12   8   1        8.36       22.82      5.72 o
   1   9   1        1.91        4.64      0.78 o
   2   9   1      180.62      205.31      3.43 o
   3   9   1      684.19      662.71      9.29 o
   4   9   1      577.62      605.21      8.78 o
   5   9   1        1.50        6.30      1.25 o
   6   9   1      227.90      235.13      5.33 o
   7   9   1      320.57      295.59      8.51 o
   8   9   1       27.92       29.93      4.88 o
   9   9   1      259.98      236.55     11.31 o
  10   9   1      612.77      631.50     17.68 o
  11   9   1       20.20       20.47      5.10 o
  12   9   1      630.14      610.67     29.42 o
   1  10   1      779.99      776.41     12.85 o
   2  10   1     4768.10     4925.53     58.60 o
   3  10   1      567.83      583.25      9.38 o
   4  10   1      260.16      232.91      4.64 o
   5  10   1      406.39      455.81      7.54 o
   6  10   1       10.61       11.08      1.66 o
   7  10   1      139.13      153.38      6.23 o
   8  10   1      223.13      220.50      9.14 o
   9  10   1      419.51      418.93     13.10 o
  10  10   1        0.87        4.24      3.71 o
  11  10   1      166.02      171.86      9.61 o
  12  10   1        0.23       15.49      6.04 o
   1  11   1     1495.97     1594.73     21.86 o
   2  11   1     1976.90     2033.12     26.03 o
   3  11   1     2164.66     2269.07     28.44 o
   4  11   1      383.05      396.02      7.68 o
   5  11   1      292.18      371.95      6.01 o
   6  11   1     1381.37     1260.05     17.59 o
   7  11   1       48.77       52.85      3.67 o
   8  11   1      381.35      395.11     11.76 o
   9  11   1      142.22      115.76      7.03 o
  10  11   1      272.08      275.91     10.50 o
  11  11   1        0.88        9.63      4.14 o
   1  12   1     9278.36     9289.39    119.53 o
   2  12   1      884.58      919.42     12.30 o
   3  12   1     1604.45     1660.41     20.17 o
   4  12   1      345.90      398.75      7.00 o
   5  12   1     1342.48     1274.78     16.39 o
   6  12   1       95.97       89.42      3.45 o
   7  12   1      813.29      801.28     14.54 o
   8  12   1        0.73        0.61      2.57 o
   9  12   1      101.92       95.03      6.43 o
  10  12   1       17.04       18.88      4.25 o
  11  12   1     1206.64     1238.64     26.71 o
   1  13   1       22.91       22.70      1.64 o
   2  13   1      270.48      268.19      4.55 o
   3  13   1     2609.23     2903.25     34.09 o
   4  13   1      693.49      718.57     10.41 o
   5  13   1      255.18      254.55      4.75 o
   6  13   1        0.23       -1.27      1.27 o
   7  13   1     1103.06     1048.58     16.74 o
   8  13   1      305.93      301.36      8.81 o
   9  13   1       38.03       31.39      4.46 o
  10  13   1       45.18       40.04      5.10 o
  11  13   1       27.88       32.85      5.26 o
   1  14   1      991.43     1022.80     14.85 o
   2  14   1       46.75       58.42      2.06 o
   3  14   1    11954.20    12828.41    144.35 o
   4  14   1       54.77       75.71      2.42 o
   5  14   1      740.05      731.29     10.37 o
   6  14   1        0.03        1.95      1.47 o
   7  14   1      264.15      262.51      6.83 o
   8  14   1       90.31       90.50      5.54 o
   9  14   1      122.34      121.38      7.27 o
  10  14   1       22.60       32.23      4.72 o
  11  14   1      448.37      478.32     20.60 o
   1  15   1       36.41       47.03      2.14 o
   2  15   1       25.54       28.53      1.69 o
   3  15   1     4562.91     5143.82     58.96 o
   4  15   1        6.53       13.14      1.27 o
   5  15   1      308.08      275.01      5.13 o
   6  15   1     1339.03     1266.58     17.81 o
   7  15   1     3880.81     3823.15     50.97 o
   8  15   1       35.68       43.93      4.21 o
   9  15   1       41.24       35.08      6.45 o
  10  15   1      745.12      727.02     17.98 o
  11  15   1      178.57      262.66     11.77 o
   1  16   1      271.49      262.80      5.95 o
   2  16   1     4397.46     4764.73     57.93 o
   3  16   1       46.21       80.07      3.32 o
   4  16   1      259.58      315.57      5.45 o
   5  16   1       12.61       11.40      1.32 o
   6  16   1      241.61      222.98      5.88 o
   7  16   1     1175.46     1167.01     18.35 o
   8  16   1      347.44      336.78     10.52 o
   9  16   1        4.36        5.39      3.53 o
  10  16   1        0.63        2.86      3.71 o
  11  16   1       18.62       32.34      5.30 o
   1  17   1      598.34      617.45      8.52 o
   2  17   1     6921.87     7592.12     91.42 o
   3  17   1      192.75      181.82      3.72 o
   4  17   1        8.21       12.34      1.37 o
   5  17   1      191.00      181.93      4.30 o
   6  17   1     1894.52     1850.59     26.37 o
   7  17   1      927.96      942.92     15.63 o
   8  17   1       17.50       28.77      4.08 o
   9  17   1      246.01      224.98      9.53 o
  10  17   1      237.60      274.02     12.63 o
  11  17   1       91.99       85.93      7.34 o
   1  18   1     1324.93     1371.86     17.12 o
   2  18   1     9897.84    10870.90    130.25 o
   3  18   1       41.63       52.58      2.12 o
   4  18   1      197.71      220.84      4.36 o
   5  18   1     1030.85     1021.10     13.90 o
   6  18   1      151.65      150.00      5.20 o
   7  18   1      860.38      903.65     16.02 o
   8  18   1     2556.17     2434.95     39.81 o
   9  18   1        2.12        3.17      3.51 o
  10  18   1        3.27        6.19      3.92 o
  11  18   1       39.36       44.75      8.62 o
   1  19   1      820.01      852.53     11.36 o
   2  19   1      172.89      135.50      4.55 o
   3  19   1       38.47       29.58      1.67 o
   4  19   1       18.34       24.15      1.77 o
   5  19   1      105.69      111.94      3.42 o
   6  19   1      582.01      584.65     10.68 o
   7  19   1       22.22       32.83      3.25 o
   8  19   1     2641.70     2586.55     41.81 o
   9  19   1       29.14       30.91      4.65 o
  10  19   1        0.20        0.07      3.51 o
  11  19   1        4.65        9.10      5.14 o
   1  20   1      285.01      263.79      4.86 o
   2  20   1      693.29      743.87     10.81 o
   3  20   1      115.32      133.09      3.31 o
   4  20   1      324.78      390.18      6.55 o
   5  20   1        7.23        4.95      1.63 o
   6  20   1     1259.30     1220.48     18.77 o
   7  20   1     5111.79     5187.52     67.89 o
   8  20   1      708.94      739.02     15.93 o
   9  20   1      240.16      230.68      9.60 o
  10  20   1      321.09      341.36     18.47 o
  11  20   1       42.93       39.87      6.56 o
   1  21   1       59.31       63.20      2.78 o
   2  21   1      133.89      154.18      4.74 o
   3  21   1      320.43      431.87      6.95 o
   4  21   1      173.10      212.85      4.48 o
   5  21   1       58.49       65.01      3.03 o
   6  21   1      781.79      754.83     13.00 o
   7  21   1     6264.23     6234.15     80.96 o
   8  21   1     1333.22     1329.54     24.46 o
   9  21   1      180.27      208.72     10.64 o
  10  21   1       16.95       14.66      4.37 o
  11  21   1       13.57       28.19      8.14 o
   1  22   1      973.91      936.99     15.57 o
   2  22   1     1116.60     1127.73     15.62 o
   3  22   1      246.53      228.08      7.55 o
   4  22   1       30.89       16.15      1.65 o
   5  22   1     1545.94     1533.79     21.06 o
   6  22   1       13.98       14.83      2.41 o
   7  22   1     1483.38     1551.97     23.65 o
   8  22   1      216.74      242.19      9.96 o
   9  22   1        9.21       13.94      4.06 o
  10  22   1        0.02        2.41      3.79 o
  11  22   1       81.62      104.15      8.77 o
   1  23   1      130.70      164.16      7.29 o
   2  23   1      114.26      138.83      6.05 o
   3  23   1     4705.65     5149.95     59.87 o
   4  23   1       94.19       91.73      3.20 o
   5  23   1      453.22      439.30      8.16 o
   6  23   1      143.86      144.27      5.37 o
   7  23   1     4210.12     4358.20     58.20 o
   8  23   1       16.97       23.32      3.89 o
   9  23   1      163.29      173.24      9.01 o
  10  23   1        0.21       -0.66      3.65 o
   1  24   1      164.64      234.47      8.59 o
   2  24   1     1064.73     1166.62     16.24 o
   3  24   1      197.00      243.14      6.75 o
   4  24   1      123.29      134.27      3.81 o
   5  24   1      929.27     1006.31     14.97 o
   6  24   1     1381.20     1327.80     20.40 o
   7  24   1     1940.43     1950.69     28.67 o
   8  24   1       13.48       15.05      3.67 o
   9  24   1      208.89      219.02     10.18 o
  10  24   1        1.35        3.42      4.02 o
   1  25   1     1348.15     1372.25     23.86 o
   2  25   1      413.17      465.11      7.88 o
   3  25   1       15.14       37.63      2.21 o
   4  25   1     2396.68     2332.03     28.87 o
   5  25   1      276.17      256.08      5.95 o
   6  25   1      219.84      213.70      6.31 o
   7  25   1        0.45        3.79      2.57 o
   8  25   1     1437.44     1435.13     26.25 o
   9  25   1        5.35        6.77      4.40 o
  10  25   1        0.29       -2.00      3.96 o
   1  26   1      668.94      632.61     12.61 o
   2  26   1     2913.77     3073.52     39.09 o
   3  26   1      475.71      478.01      7.82 o
   4  26   1        1.42        4.49      1.76 o
   5  26   1       15.72       20.58      2.24 o
   6  26   1      239.66      258.82      7.02 o
   7  26   1       10.22        5.18      2.51 o
   8  26   1      283.50      265.84     10.81 o
   9  26   1      409.93      435.56     13.18 o
  10  26   1      197.75      229.32     12.94 o
   1  27   1       12.22       16.12      2.18 o
   2  27   1     1060.61     1206.85     17.02 o
   3  27   1      548.05      548.67      8.75 o
   4  27   1     3937.08     3878.81     46.27 o
   5  27   1      949.70      944.87     14.43 o
   6  27   1      335.88      340.45      8.24 o
   7  27   1       54.65       64.85      6.17 o
   8  27   1        3.21        0.05      2.99 o
   9  27   1       53.23       73.28      6.35 o
  10  27   1      205.70      224.68     11.05 o
   1  28   1       79.86       93.47      4.59 o
   2  28   1     1096.25     1157.15     17.82 o
   3  28   1       47.58       51.29      2.82 o
   4  28   1      403.36      428.99      8.66 o
   5  28   1     1184.76     1179.42     17.39 o
   6  28   1      544.84      528.86     10.67 o
   7  28   1      446.63      468.29     10.87 o
   8  28   1      169.24      165.81      7.97 o
   9  28   1       73.30       76.25      8.72 o
  10  28   1      317.35      301.06     17.34 o
   1  29   1        0.23        6.52      1.94 o
   2  29   1      621.46      667.03     13.47 o
   3  29   1      180.45      217.44      8.45 o
   4  29   1      379.13      333.56      7.02 o
   5  29   1       33.45       47.25      3.92 o
   6  29   1       41.61       43.87      3.90 o
   7  29   1     1328.19     1355.63     25.35 o
   8  29   1        3.01        1.36      3.58 o
   9  29   1      356.72      356.17     14.63 o
  10  29   1      406.89      401.82     17.41 o
   1  30   1      590.45      524.51     12.46 o
   2  30   1       22.70       26.88      2.70 o
   3  30   1     2585.93     2686.54     37.70 o
   4  30   1      214.32      229.02      7.68 o
   5  30   1       42.23       46.21      3.51 o
   6  30   1      534.21      549.37     12.04 o
   7  30   1      507.49      532.02     16.19 o
   8  30   1      224.74      216.96     13.68 o
   9  30   1       72.60       74.91      7.95 o
   1  31   1      435.10      462.04     11.36 o
   2  31   1        9.50       12.87      2.31 o
   3  31   1       19.37       31.25      4.63 o
   4  31   1      378.13      373.07      8.16 o
   5  31   1      167.61      176.58      6.36 o
   6  31   1       52.14       57.76      4.86 o
   7  31   1      796.79      820.89     19.38 o
   8  31   1       20.32       15.12      4.93 o
   9  31   1        0.49       -3.01      5.36 o
   1  32   1       15.27       15.36      2.61 o
   2  32   1      306.93      305.58      8.12 o
   3  32   1       51.18       55.85      3.39 o
   4  32   1       11.88       24.12      2.64 o
   5  32   1       34.28       29.97      3.10 o
   6  32   1       90.84      106.31      6.41 o
   7  32   1       90.17       89.42      6.60 o
   8  32   1       38.23       39.82      6.11 o
   9  32   1      180.26      168.79     12.70 o
   1  33   1       20.23       24.83      3.37 o
   2  33   1      239.40      239.64      7.22 o
   3  33   1      709.40      694.49     12.64 o
   4  33   1     1415.42     1316.15     21.57 o
   5  33   1     1091.74     1036.65     21.11 o
   6  33   1      752.89      716.92     20.23 o
   7  33   1        0.14       -0.98      3.33 o
   8  33   1       65.86       80.51      9.30 o
   9  33   1      228.23      249.43     15.45 o
   1  34   1       21.19       21.02      2.90 o
   2  34   1       83.93       76.42      4.50 o
   3  34   1      412.32      411.10      8.84 o
   4  34   1       63.21       91.83      5.58 o
   5  34   1      183.89      194.94      6.94 o
   6  34   1      553.01      574.79     19.77 o
   7  34   1        7.11        4.33      3.78 o
   8  34   1        6.86        7.72      4.06 o
   9  34   1       37.28       36.10     15.01 o
   1  35   1      198.87      219.29      7.71 o
   2  35   1       77.42       87.56      4.94 o
   3  35   1     1267.90     1233.39     19.77 o
   4  35   1      804.59      804.96     14.32 o
   5  35   1      358.00      360.00     10.24 o
   6  35   1       20.42       36.70      4.42 o
   7  35   1       27.23       24.22      5.50 o
   8  35   1        0.76       -1.19      3.72 o
   9  35   1      251.04      273.53     16.49 o
   1  36   1     1345.35     1265.66     25.77 o
   2  36   1      471.90      436.82     10.74 o
   3  36   1      281.93      310.72      8.10 o
   4  36   1       35.71       34.37      3.12 o
   5  36   1        0.71        3.35      2.98 o
   6  36   1      303.50      282.18      9.73 o
   7  36   1      114.55      103.94      8.67 o
   8  36   1        0.01        3.68      4.96 o
   1  37   1     1159.23     1121.06     23.53 o
   2  37   1      664.10      615.82     25.65 o
   3  37   1       38.75       38.73      3.70 o
   4  37   1        1.70        2.12      2.37 o
   5  37   1      264.77      252.83     19.23 o
   6  37   1        1.22        5.66      3.77 o
   7  37   1      111.71       99.93      8.48 o
   8  37   1       59.04       64.20      8.77 o
   1  38   1      457.03      480.53     12.72 o
   2  38   1        4.93       24.31      4.48 o
   3  38   1      234.14      237.71      7.81 o
   4  38   1       43.47       41.12      4.01 o
   5  38   1      126.00      139.52      9.18 o
   6  38   1      290.92      261.62     14.70 o
   7  38   1       34.63       33.93      6.84 o
   8  38   1       17.48       11.77      6.15 o
   1  39   1     1973.26     1971.85     38.44 o
   2  39   1      500.97      451.11     12.39 o
   3  39   1        0.89        6.80      2.58 o
   4  39   1      211.94      217.37      7.93 o
   5  39   1       29.81       23.21      4.86 o
   6  39   1      186.54      178.78     12.49 o
   7  39   1       17.90        9.44      5.54 o
   8  39   1        1.46        2.42      5.61 o
   1  40   1     2116.24     2103.31     40.67 o
   2  40   1       10.71       25.75      3.65 o
   3  40   1       28.43       35.60      3.93 o
   4  40   1      250.51      248.82      9.64 o
   5  40   1      119.62      142.46     10.41 o
   6  40   1      111.97       94.69      9.59 o
   7  40   1      120.12      147.35     21.72 o
   1  41   1     1332.86     1374.85     35.73 o
   2  41   1        2.56        5.09      2.86 o
   3  41   1      245.90      254.81     11.34 o
   4  41   1       10.30       12.55      3.64 o
   5  41   1      321.34      317.42     13.12 o
   6  41   1      333.54      359.30     16.30 o
   7  41   1       16.79       21.22      6.25 o
   1  42   1       57.08       94.91      6.13 o
   2  42   1        7.71       40.52      4.43 o
   3  42   1      335.49      345.15     10.16 o
   4  42   1       44.16       36.73      5.28 o
   5  42   1       79.22       89.83      8.06 o
   6  42   1       48.05       58.60      8.15 o
   7  42   1       18.38       19.92      6.37 o
   1  43   1      374.21      376.92     11.85 o
   2  43   1     1826.16     1717.81     34.84 o
   3  43   1       93.13      102.25      8.09 o
   4  43   1       59.64       47.90      5.38 o
   5  43   1       88.15       95.19      8.23 o
   6  43   1       68.97       82.58     12.12 o
   1  44   1       32.68       61.17      5.78 o
   2  44   1      380.30      424.57     16.20 o
   3  44   1       17.97       28.36      4.88 o
   4  44   1      843.79      760.06     19.23 o
   5  44   1      195.07      203.11     15.67 o
   6  44   1      106.65       92.32     19.45 o
   1  45   1      863.93      819.48     21.79 o
   2  45   1      844.63      791.87     19.39 o
   3  45   1      259.57      249.57      9.77 o
   4  45   1      463.74      479.41     15.26 o
   5  45   1      327.02      341.52     22.61 o
   6  45   1       14.05       11.86      5.94 o
   1  46   1      657.83      667.47     19.01 o
   2  46   1       13.99       30.72      7.25 o
   3  46   1      623.05      623.74     16.66 o
   4  46   1      256.72      256.41     10.85 o
   5  46   1       12.21       18.82      5.34 o
   1  47   1      558.17      520.92     17.09 o
   2  47   1        3.28       27.54      4.33 o
   3  47   1       80.38       97.63      6.87 o
   4  47   1      257.31      267.45     16.57 o
   5  47   1       23.54       24.60      7.05 o
   1  48   1      630.33      679.20     19.57 o
   2  48   1      902.42      852.95     21.14 o
   3  48   1      704.13      682.19     18.08 o
   4  48   1      176.04      171.72     13.04 o
   1  49   1     1423.53     1376.23     33.36 o
   2  49   1       20.16       38.52      5.41 o
   3  49   1      209.01      224.18     10.19 o
   4  49   1      282.06      272.49     17.30 o
   1  50   1      227.42      258.59     12.72 o
   2  50   1        7.29       11.84      4.33 o
   3  50   1      434.46      429.17     13.88 o
   1  51   1      128.83      123.49      8.88 o
   2  51   1       51.83       55.95      6.53 o
   0   0   2     3991.53     3343.21    131.73 o
   1   0   2     1126.18     1004.00     24.54 o
   2   0   2     4102.88     3769.53     68.64 o
   3   0   2      575.49      494.53     11.69 o
   4   0   2     2738.66     2983.81     55.25 o
   5   0   2        0.36        8.27      1.46 o
   6   0   2        2.32        0.00      2.36 o
   7   0   2        7.13        4.36      3.38 o
   8   0   2     1273.16     1231.70     44.06 o
   9   0   2        5.08        8.90      5.04 o
  10   0   2      347.72      356.48     21.81 o
  11   0   2       10.72       12.33      7.12 o
  12   0   2       22.64       35.55      8.46 o
   0   1   2     2512.80     2401.98     67.97 o
   1   1   2      333.00      337.82      6.65 o
   2   1   2      548.08      531.96      9.80 o
   3   1   2      111.72      129.82      3.87 o
   4   1   2      740.47      816.94     12.08 o
   5   1   2       31.42       32.41      1.81 o
   6   1   2       16.49       24.85      2.54 o
   7   1   2      108.12      108.84      5.20 o
   8   1   2        9.95       21.60      6.04 o
   9   1   2       17.36       10.41      3.71 o
  10   1   2       20.31       23.72      4.62 o
  11   1   2        1.28        5.02      4.28 o
  12   1   2       77.94       98.14      8.64 o
   0   2   2    32368.53    30648.77   1166.03 o
   1   2   2     3869.21     3667.10     55.77 o
   2   2   2      438.28      421.01      9.19 o
   3   2   2      143.16      152.23      4.25 o
   4   2   2      524.04      584.14      9.12 o
   5   2   2      128.40      162.93      6.50 o
   6   2   2        6.72        8.51      2.52 o
   7   2   2        4.02        6.46      2.10 o
   8   2   2     2183.33     2056.43     40.16 o
   9   2   2      615.89      534.92     18.51 o
  10   2   2      563.17      533.65     15.98 o
  11   2   2      117.60      110.53      8.34 o
  12   2   2        4.78        0.74      4.74 o
   0   3   2    30621.48    29674.58    630.11 o
   1   3   2     2229.18     2197.73     37.13 o
   2   3   2     4941.59     4777.16     60.92 o
   3   3   2      649.41      634.37     10.32 o
   4   3   2     1016.82      923.00     14.47 o
   5   3   2     2217.94     2332.52     45.30 o
   6   3   2      118.45      129.50      5.29 o
   7   3   2        1.33        2.99      2.10 o
   8   3   2       24.45       32.39      5.37 o
   9   3   2       11.59       11.78      4.24 o
  10   3   2      280.27      251.48     10.81 o
  11   3   2      190.15      196.86     10.96 o
  12   3   2       14.58       18.06      9.64 o
   0   4   2    21040.54    20400.44    433.84 o
   1   4   2    20320.36    19334.36    288.75 o
   2   4   2      158.76      154.67      3.52 o
   3   4   2     7613.88     7400.84     93.70 o
   4   4   2       14.71       11.56      2.31 o
   5   4   2     1441.13     1662.89     25.26 o
   6   4   2      281.44      249.30      6.63 o
   7   4   2      185.50      183.72      6.14 o
   8   4   2        8.23        5.07      4.50 o
   9   4   2      264.23      265.95     10.38 o
  10   4   2      462.48      402.02     17.22 o
  11   4   2        0.51        3.78      4.01 o
  12   4   2        6.52       10.32      5.19 o
   0   5   2      563.47      563.94     18.34 o
   1   5   2     8159.33     7911.23    117.51 o
   2   5   2       43.47       38.69      2.00 o
   3   5   2       32.11       43.55      2.01 o
   4   5   2       40.99       37.07      1.66 o
   5   5   2     1459.16     1649.87     28.38 o
   6   5   2       13.42        6.42      2.09 o
   7   5   2      477.12      474.21     11.60 o
   8   5   2       53.35       59.36      6.42 o
   9   5   2     1418.65     1268.19     28.01 o
  10   5   2       15.89       17.08      4.42 o
  11   5   2       88.09       77.96      7.39 o
  12   5   2        6.84       -1.38      4.36 o
   0   6   2     2328.65     2278.19     50.88 o
   1   6   2      608.17      638.31     11.89 o
   2   6   2      290.10      281.07      5.07 o
   3   6   2     5377.49     5578.55     76.75 o
   4   6   2      133.46      125.47      3.74 o
   5   6   2     1114.53     1187.05     18.46 o
   6   6   2      293.56      324.32      7.46 o
   7   6   2      958.20      976.72     19.53 o
   8   6   2      115.17      106.22      6.74 o
   9   6   2      336.49      297.11     10.87 o
  10   6   2      120.03      114.84      8.10 o
  11   6   2      103.13      113.66      8.64 o
   0   7   2    50741.70    47666.96   1113.93 o
   1   7   2      459.57      468.97      9.06 o
   2   7   2     4998.44     4978.44     69.26 o
   3   7   2       49.03       53.33      3.45 o
   4   7   2      473.67      544.08      8.19 o
   5   7   2     2361.32     2517.04     38.91 o
   6   7   2      341.98      378.34      7.84 o
   7   7   2     2849.06     2663.04     45.23 o
   8   7   2      112.68      136.89      7.63 o
   9   7   2       94.09       99.21      7.22 o
  10   7   2      153.17      143.88      8.94 o
  11   7   2       49.92       55.03      9.25 o
   0   8   2    90992.72    86015.27   1827.82 o
   1   8   2        9.36        4.66      1.08 o
   2   8   2    13003.04    12878.84    175.58 o
   3   8   2       31.24       35.91      1.90 o
   4   8   2     2038.09     2195.89     27.69 o
   5   8   2     2457.45     2565.65     36.86 o
   6   8   2      101.93      103.75      5.17 o
   7   8   2     1256.22     1230.32     23.50 o
   8   8   2      632.58      594.34     15.57 o
   9   8   2       85.32       80.22      6.36 o
  10   8   2      682.08      571.34     16.62 o
  11   8   2       97.18      106.71     13.36 o
   0   9   2    39797.28    39122.76    851.30 o
   1   9   2      132.24      141.27      4.32 o
   2   9   2     2878.45     2789.56     36.70 o
   3   9   2      411.22      416.43      6.27 o
   4   9   2    15011.90    15829.86    177.63 o
   5   9   2      248.98      259.14      5.89 o
   6   9   2      322.20      308.32      6.44 o
   7   9   2        0.03        3.34      2.47 o
   8   9   2       82.62       87.46      6.31 o
   9   9   2       92.45       99.52      7.33 o
  10   9   2       81.18       71.05      7.02 o
  11   9   2       24.15       30.64      5.72 o
   0  10   2    24242.62    24535.60    521.68 o
   1  10   2      947.85      943.26     15.01 o
   2  10   2     9335.74     9509.88    120.85 o
   3  10   2      564.08      586.57      8.25 o
   4  10   2       89.14      113.34      4.43 o
   5  10   2      321.49      407.32      7.71 o
   6  10   2       45.87       52.32      2.87 o
   7  10   2       67.07       63.30      4.64 o
   8  10   2     1692.30     1633.14     33.35 o
   9  10   2       29.82       24.19      4.28 o
  10  10   2       61.44       49.89      6.42 o
  11  10   2        4.94        3.69      4.20 o
   0  11   2    13795.08    13843.69    295.87 o
   1  11   2       16.36       16.25      1.73 o
   2  11   2     2672.42     2685.83     33.41 o
   3  11   2     2223.58     2583.91     30.61 o
   4  11   2     1102.54     1180.51     17.04 o
   5  11   2     1121.16     1160.26     16.24 o
   6  11   2      156.55      174.67      4.85 o
   7  11   2      129.57      140.55      6.65 o
   8  11   2     1062.14     1082.21     24.23 o
   9  11   2        1.22       -2.66      2.66 o
  10  11   2       11.84       11.63      4.90 o
  11  11   2      157.20      152.62      9.19 o
   0  12   2     1348.66     1408.22     34.18 o
   1  12   2      548.22      645.02     11.14 o
   2  12   2     2561.75     2609.71     32.55 o
   3  12   2     3113.07     3176.37     37.27 o
   4  12   2      986.30      966.15     12.86 o
   5  12   2     4646.90     5152.04     62.75 o
   6  12   2      478.71      488.52      8.52 o
   7  12   2      381.38      374.54     10.42 o
   8  12   2      652.06      628.37     13.93 o
   9  12   2      191.35      183.60      8.78 o
  10  12   2        1.20        0.33      3.45 o
  11  12   2       61.82       60.29      6.39 o
   0  13   2     1256.60     1155.46     28.07 o
   1  13   2    12027.59    12297.94    170.17 o
   2  13   2        0.69        4.09      0.97 o
   3  13   2     6184.62     6608.90     75.43 o
   4  13   2      583.76      579.02      8.55 o
   5  13   2      683.72      773.32     11.72 o
   6  13   2       44.75       43.81      2.61 o
   7  13   2        0.06        1.07      2.38 o
   8  13   2      888.10      903.39     17.98 o
   9  13   2      728.61      625.07     15.78 o
  10  13   2      615.36      619.22     16.32 o
  11  13   2      239.55      273.79     12.32 o
   0  14   2     4257.73     4301.34    115.20 o
   1  14   2      364.17      362.30      7.29 o
   2  14   2      807.12      808.75     11.37 o
   3  14   2     4480.34     5219.09     63.26 o
   4  14   2        0.10        1.89      1.04 o
   5  14   2        6.33       12.89      1.64 o
   6  14   2      136.11      143.88      4.48 o
   7  14   2     1534.80     1450.89     25.26 o
   8  14   2      184.09      185.51      7.97 o
   9  14   2      128.54      149.63      8.18 o
  10  14   2      357.77      341.04     11.86 o
  11  14   2       15.19        5.58      4.30 o
   0  15   2     1277.76     1368.88     32.86 o
   1  15   2      250.55      250.40      5.71 o
   2  15   2      671.22      681.56      9.84 o
   3  15   2      336.24      436.40      6.82 o
   4  15   2      786.93      841.70     11.58 o
   5  15   2       24.41       38.63      2.35 o
   6  15   2       32.72       36.21      2.79 o
   7  15   2      923.57      926.69     17.85 o
   8  15   2      781.31      767.33     16.12 o
   9  15   2       16.19        6.34      5.77 o
  10  15   2       40.27       40.67      5.30 o
  11  15   2        7.99       14.70      4.70 o
   0  16   2     3370.51     3485.91     77.98 o
   1  16   2      192.50      197.83      5.12 o
   2  16   2     1199.71     1366.90     18.11 o
   3  16   2      310.09      331.33      5.64 o
   4  16   2      419.27      464.38      7.32 o
   5  16   2       63.35       63.57      3.85 o
   6  16   2     1049.00     1019.15     15.10 o
   7  16   2       79.48       61.31      4.58 o
   8  16   2      139.54      134.32      6.85 o
   9  16   2        6.56        5.00      3.51 o
  10  16   2        5.04        2.06      3.92 o
  11  16   2      482.21      505.51     15.25 o
   0  17   2      848.45      829.06     21.57 o
   1  17   2      563.03      574.60     10.51 o
   2  17   2     3183.73     3365.69     41.77 o
   3  17   2       62.20       67.19      2.63 o
   4  17   2      479.60      527.36      8.17 o
   5  17   2        0.00       -1.22      1.22 o
   6  17   2     2715.83     2566.13     35.41 o
   7  17   2      428.16      407.81     11.76 o
   8  17   2      871.87      844.03     17.42 o
   9  17   2      177.18      178.96      8.99 o
  10  17   2        0.94        4.28      3.62 o
  11  17   2       88.74      116.32      8.96 o
   0  18   2     1424.24     1447.41     34.91 o
   1  18   2      577.16      630.98     12.35 o
   2  18   2     4737.34     5482.37     66.84 o
   3  18   2      857.95      901.75     12.90 o
   4  18   2      453.64      555.71      8.55 o
   5  18   2       57.32       61.32      3.00 o
   6  18   2      383.67      400.57     11.60 o
   7  18   2        0.09       -1.34      3.32 o
   8  18   2      286.51      295.32      9.21 o
   9  18   2       38.77       45.14      5.22 o
  10  18   2       91.39       88.09      7.03 o
  11  18   2        2.39       14.32      4.65 o
   0  19   2      441.73      510.22     15.05 o
   1  19   2     1788.63     1818.07     30.44 o
   2  19   2     4854.22     5264.57     64.32 o
   3  19   2       32.01       43.35      2.49 o
   4  19   2      803.73      770.64     11.03 o
   5  19   2       40.58       37.24      3.85 o
   6  19   2     1464.48     1475.76     22.03 o
   7  19   2     2952.30     2929.01     43.26 o
   8  19   2      408.90      441.78     20.04 o
   9  19   2        0.02        0.82      5.17 o
  10  19   2       81.88       87.71      7.13 o
  11  19   2       64.46       80.04      7.29 o
   0  20   2      209.86      197.50      8.04 o
   1  20   2     1443.63     1573.16     26.82 o
   2  20   2     1965.56     1973.23     25.57 o
   3  20   2      275.86      271.89      5.30 o
   4  20   2      240.50      261.91      5.28 o
   5  20   2       16.96       18.18      2.03 o
   6  20   2       50.89       58.28      3.44 o
   7  20   2        5.23       10.72      3.12 o
   8  20   2        0.15       -2.38      2.77 o
   9  20   2      453.16      447.93     13.12 o
  10  20   2        5.11        5.77      4.50 o
  11  20   2      333.65      401.95     14.29 o
   0  21   2      316.44      340.81     11.45 o
   1  21   2      419.33      521.33     10.95 o
   2  21   2        9.76        1.17      1.06 o
   3  21   2      476.75      597.63      9.45 o
   4  21   2        2.45        0.75      1.30 o
   5  21   2       20.02       19.59      2.05 o
   6  21   2      100.64       83.65      4.10 o
   7  21   2        0.02       12.55      3.25 o
   8  21   2      169.32      176.25      7.95 o
   9  21   2        6.28        9.61      3.80 o
  10  21   2      158.76      174.36      9.60 o
  11  21   2      100.92      131.68      9.17 o
   0  22   2     1406.32     1510.75     37.16 o
   1  22   2     1108.71     1212.68     21.61 o
   2  22   2      153.89      168.63      3.98 o
   3  22   2      795.40      898.42     13.10 o
   4  22   2      319.77      311.33      5.90 o
   5  22   2      145.84      135.85      4.49 o
   6  22   2       25.24       34.59      2.98 o
   7  22   2     5013.62     4874.86     68.87 o
   8  22   2      228.94      211.65      8.91 o
   9  22   2      471.79      481.70     13.88 o
  10  22   2        5.02        4.04      3.92 o
   0  23   2      371.74      419.38     13.34 o
   1  23   2      120.61      115.70      4.76 o
   2  23   2        6.71       11.34      1.68 o
   3  23   2       46.52       59.86      3.14 o
   4  23   2       80.00       97.98      3.44 o
   5  23   2      553.53      539.44      9.44 o
   6  23   2        8.43        4.62      2.09 o
   7  23   2       81.79      105.48      5.37 o
   8  23   2        3.61       -0.76      2.92 o
   9  23   2       64.01       61.45      6.01 o
  10  23   2       37.59       37.43      5.56 o
   0  24   2       49.07       57.21      6.14 o
   1  24   2       21.83       14.98      2.12 o
   2  24   2      154.37      155.80      5.09 o
   3  24   2     1203.66     1157.94     17.77 o
   4  24   2      123.05      132.07      4.24 o
   5  24   2        1.41        2.29      1.74 o
   6  24   2      521.14      496.99     10.70 o
   7  24   2      127.98      143.34      6.16 o
   8  24   2       93.59       99.69      6.27 o
   9  24   2       24.87       32.16      6.33 o
  10  24   2       64.82       82.89      9.64 o
   0  25   2      201.33      203.63     11.59 o
   1  25   2      665.22      652.51     13.35 o
   2  25   2      117.91      113.50      4.86 o
   3  25   2        2.05        0.90      1.60 o
   4  25   2       89.82       88.11      3.61 o
   5  25   2      203.37      161.26      5.80 o
   6  25   2     1093.78     1054.93     20.18 o
   7  25   2     1030.35     1052.32     24.58 o
   8  25   2     1271.24     1270.48     27.00 o
   9  25   2       16.88       14.62      4.97 o
  10  25   2      255.27      278.05     14.36 o
   0  26   2      138.37      160.39      7.92 o
   1  26   2       15.30       15.32      2.32 o
   2  26   2        0.00        1.27      1.82 o
   3  26   2       38.31       43.12      3.09 o
   4  26   2       73.52       53.76      3.45 o
   5  26   2      554.11      569.10     11.76 o
   6  26   2       28.43       26.25      3.46 o
   7  26   2       21.65       31.21      4.12 o
   8  26   2        5.59        9.67      4.03 o
   9  26   2        4.70        6.26      4.74 o
  10  26   2       22.98       23.23      6.08 o
   0  27   2     1408.41     1349.80     34.24 o
   1  27   2        0.12       -1.64      1.64 o
   2  27   2       12.94       10.77      2.20 o
   3  27   2        7.37       17.25      2.39 o
   4  27   2        4.67        0.02      1.69 o
   5  27   2      736.77      694.79     13.62 o
   6  27   2      270.79      273.28      9.78 o
   7  27   2        8.45       15.09      3.64 o
   8  27   2      426.15      400.71     14.73 o
   9  27   2        5.81       12.01      6.12 o
  10  27   2      486.51      522.99     21.09 o
   0  28   2     2825.14     2734.84     64.04 o
   1  28   2       32.05       33.34      3.10 o
   2  28   2       81.08       87.76      5.06 o
   3  28   2      382.37      411.14      9.19 o
   4  28   2        4.07        9.92      2.17 o
   5  28   2      278.66      256.83      7.36 o
   6  28   2      112.93       92.90      6.28 o
   7  28   2      321.79      315.70     11.81 o
   8  28   2      115.98      136.46      9.89 o
   9  28   2      101.64      119.10     11.09 o
  10  28   2       12.11       24.28      7.54 o
   0  29   2     2483.03     2297.03     54.97 o
   1  29   2      220.91      246.52      8.43 o
   2  29   2       43.61       56.57      4.14 o
   3  29   2     1470.65     1487.61     24.63 o
   4  29   2      145.21      138.17      5.03 o
   5  29   2     1837.91     1720.76     27.96 o
   6  29   2      731.35      659.97     16.51 o
   7  29   2        0.14        7.03      3.54 o
   8  29   2       88.72       77.74      7.87 o
   9  29   2      184.70      188.25     13.73 o
   0  30   2     2013.63     1989.98     48.47 o
   1  30   2     1072.55     1068.67     20.33 o
   2  30   2      101.72      117.53      6.02 o
   3  30   2       40.26       45.38      3.98 o
   4  30   2      493.77      508.36     10.17 o
   5  30   2        0.31        5.12      2.39 o
   6  30   2      543.39      519.91     14.10 o
   7  30   2      374.97      372.53     17.14 o
   8  30   2      803.31      766.44     22.19 o
   9  30   2      417.97      426.60     18.43 o
   0  31   2       51.82       84.66     10.24 o
   1  31   2       44.49       49.05      3.71 o
   2  31   2      152.93      147.09      6.43 o
   3  31   2     1591.68     1587.12     26.22 o
   4  31   2     1214.94     1139.21     22.37 o
   5  31   2      400.82      431.92     10.99 o
   6  31   2       44.69       40.41      4.72 o
   7  31   2      144.84      174.06      9.03 o
   8  31   2      389.32      419.96     15.63 o
   9  31   2       71.07       92.99     10.33 o
   0  32   2       12.90       30.84      4.39 o
   1  32   2      116.30      144.60      6.02 o
   2  32   2       44.72       51.08      4.08 o
   3  32   2       52.57       64.93      3.94 o
   4  32   2       99.90      121.53      5.64 o
   5  32   2     1951.54     1791.42     45.18 o
   6  32   2       15.04       11.62      3.83 o
   7  32   2      437.61      427.33     15.14 o
   8  32   2        1.07        1.95      5.14 o
   9  32   2       35.41       23.40      7.32 o
   0  33   2     2035.98     2028.51     50.00 o
   1  33   2      362.67      377.24      9.77 o
   2  33   2       56.57       39.46      3.96 o
   3  33   2       15.96       15.82      2.77 o
   4  33   2      203.95      184.45      6.16 o
   5  33   2     1168.46     1091.75     22.43 o
   6  33   2      249.43      268.60     10.34 o
   7  33   2      417.42      432.46     13.54 o
   8  33   2       81.79       76.44      8.51 o
   9  33   2        0.30        0.69      6.14 o
   0  34   2     3544.79     3636.60     84.58 o
   1  34   2     2007.87     1945.90     37.48 o
   2  34   2      204.75      229.69      8.00 o
   3  34   2       54.09       74.89      5.10 o
   4  34   2      491.96      488.71     13.60 o
   5  34   2        0.26        5.23      2.74 o
   6  34   2     1605.71     1541.83     31.56 o
   7  34   2       17.89       22.67      4.85 o
   8  34   2       20.90        9.49      5.36 o
   9  34   2        8.13        7.63      6.59 o
   0  35   2       11.72       35.60      7.12 o
   1  35   2      586.67      635.66     15.44 o
   2  35   2     1510.20     1406.48     40.33 o
   3  35   2        0.11        0.95      2.61 o
   4  35   2      481.34      427.55     10.56 o
   5  35   2       11.45       15.12      5.11 o
   6  35   2      781.73      785.33     19.32 o
   7  35   2      112.62      115.33      7.91 o
   8  35   2       14.42       13.29      5.42 o
   0  36   2      737.97      807.59     49.24 o
   1  36   2     1185.85     1143.34     24.39 o
   2  36   2      101.63      103.25      7.12 o
   3  36   2       12.70       11.96      3.12 o
   4  36   2       10.49       18.05      3.13 o
   5  36   2      542.03      477.47     16.72 o
   6  36   2       41.32       42.61      5.21 o
   7  36   2       83.14       92.57      7.40 o
   8  36   2        6.23        3.55      5.65 o
   0  37   2     5470.54     5313.50    165.83 o
   1  37   2        4.53       32.63      4.59 o
   2  37   2      313.45      318.25      9.92 o
   3  37   2       25.41       28.87      3.86 o
   4  37   2      206.33      223.42     11.32 o
   5  37   2      221.15      205.80      8.22 o
   6  37   2      751.56      679.28     20.22 o
   7  37   2      375.77      359.79     12.86 o
   8  37   2        0.12        2.91      6.17 o
   0  38   2      302.14      354.44     14.31 o
   1  38   2      690.42      672.86     22.35 o
   2  38   2       49.15       52.01      4.60 o
   3  38   2       24.80       24.36      3.68 o
   4  38   2      603.55      571.04     12.80 o
   5  38   2       38.77       30.51      4.84 o
   6  38   2       61.03       82.09      9.33 o
   7  38   2       48.30       36.18      5.41 o
   8  38   2      143.27      164.91     11.48 o
   0  39   2       16.76       32.17      8.46 o
   1  39   2     1043.40     1062.82     31.50 o
   2  39   2        7.76        6.32      3.06 o
   3  39   2       85.23       95.65      5.68 o
   4  39   2      257.05      262.30     12.01 o
   5  39   2        1.59        1.07      3.42 o
   6  39   2       50.26       50.28      5.83 o
   7  39   2      668.95      693.32     18.69 o
   0  40   2      647.44      616.07     20.57 o
   1  40   2      199.72      227.24     14.09 o
   2  40   2      144.68      129.51      7.25 o
   3  40   2      431.06      407.58     12.75 o
   4  40   2        2.73        8.26      3.35 o
   5  40   2       11.40        7.19      3.93 o
   6  40   2      134.29      118.18      9.48 o
   7  40   2       37.05       49.17      6.89 o
   0  41   2     2486.02     2336.31     60.26 o
   1  41   2       49.14       74.43      5.67 o
   2  41   2      230.19      232.65      9.01 o
   3  41   2       46.07       45.54      4.70 o
   4  41   2       72.05       59.82      7.19 o
   5  41   2        1.31        3.37      4.34 o
   6  41   2      115.72      121.46      9.66 o
   7  41   2      341.00      317.73     14.84 o
   0  42   2      395.54      458.89     27.37 o
   1  42   2      429.76      404.24     12.08 o
   2  42   2      439.45      412.98     12.35 o
   3  42   2       40.98       48.35      4.91 o
   4  42   2       11.90       11.99      4.25 o
   5  42   2        9.55       11.47      5.42 o
   6  42   2      556.68      574.75     26.49 o
   0  43   2     1940.46     1838.58     95.69 o
   1  43   2       60.94       67.11      5.57 o
   2  43   2      214.25      212.28      9.84 o
   3  43   2        1.78        6.77      3.21 o
   4  43   2       27.06       22.21      4.88 o
   5  43   2      192.78      211.18     13.24 o
   6  43   2       57.76       46.75      8.02 o
   0  44   2       85.74      177.70     22.25 o
   1  44   2      250.06      236.63      9.37 o
   2  44   2      221.13      233.87     13.33 o
   3  44   2      359.37      334.87     11.37 o
   4  44   2      105.90       92.67      7.56 o
   5  44   2       33.52       32.97      6.87 o
   6  44   2      362.69      355.31     18.17 o
   0  45   2     2534.32     2363.70    110.82 o
   1  45   2       72.51       76.26      6.17 o
   2  45   2       36.85       46.43      5.89 o
   3  45   2      184.85      201.56      9.16 o
   4  45   2       42.48       57.11      6.35 o
   5  45   2      202.18      202.21     14.13 o
   0  46   2     2228.33     2096.63     73.43 o
   1  46   2       11.07       18.75      4.16 o
   2  46   2        0.13       10.93      3.68 o
   3  46   2      228.09      221.64      9.78 o
   4  46   2       12.59        5.29      4.31 o
   5  46   2       13.97       17.24      6.35 o
   0  47   2      934.52      985.58     76.99 o
   1  47   2       86.06       94.94      7.10 o
   2  47   2      282.27      305.15     11.85 o
   3  47   2       36.69       43.34      6.13 o
   4  47   2        2.12        0.36      3.96 o
   0  48   2      383.53      415.43     47.18 o
   1  48   2      493.11      463.99     15.80 o
   2  48   2      125.98      121.70      7.90 o
   3  48   2        4.54        2.58      4.29 o
   4  48   2        6.40       18.64      5.27 o
   0  49   2       14.48       35.10      8.90 o
   1  49   2      109.57      115.04      8.53 o
   2  49   2       13.57        9.83      5.43 o
   3  49   2        1.97        8.73      4.46 o
   0  50   2       14.86       30.90      7.70 o
   1  50   2       38.96       34.67      5.66 o
   2  50   2       10.78       15.28      4.53 o
   0  51   2      346.38      333.88     30.26 o
   1  51   2      464.57      458.45     22.35 o
   1   1   3        8.30        4.11      1.23 o
   2   1   3       69.15       64.66      4.19 o
   3   1   3        0.69        0.70      1.07 o
   4   1   3      168.98      206.51      4.72 o
   5   1   3      267.76      221.37      4.83 o
   6   1   3       48.32       45.64      3.42 o
   7   1   3      949.98      920.59     17.60 o
   8   1   3      310.72      278.03     10.19 o
   9   1   3       33.02       38.44      7.07 o
  10   1   3        0.00        1.44      3.76 o
  11   1   3        1.27        5.08      4.17 o
   1   2   3      645.99      602.14     11.46 o
   2   2   3      315.81      295.83      6.23 o
   3   2   3       41.44       36.81      2.09 o
   4   2   3      321.81      323.20      6.30 o
   5   2   3      692.18      628.63     10.32 o
   6   2   3        5.89        5.69      2.10 o
   7   2   3      327.83      278.76      8.00 o
   8   2   3      794.91      727.69     17.98 o
   9   2   3     1130.55     1110.82     25.42 o
  10   2   3        2.03        2.83      3.76 o
  11   2   3       34.26       73.06      7.32 o
   1   3   3      542.51      518.53      9.25 o
   2   3   3      974.23      955.92     15.20 o
   3   3   3     1011.74     1043.92     16.56 o
   4   3   3        0.76       -0.43      0.95 o
   5   3   3       29.18       22.11      1.78 o
   6   3   3        2.06        1.44      1.82 o
   7   3   3      216.26      218.29      8.06 o
   8   3   3      928.76      934.38     21.77 o
   9   3   3       35.43       54.30      5.60 o
  10   3   3      327.60      295.32     11.84 o
  11   3   3        0.27        2.05      5.14 o
   1   4   3     4032.54     4015.31     52.82 o
   2   4   3        1.09        1.98      1.11 o
   3   4   3      277.03      277.27      5.58 o
   4   4   3      528.30      573.64     10.51 o
   5   4   3      172.87      175.63      4.95 o
   6   4   3        9.23        8.52      2.28 o
   7   4   3     3018.43     2839.61     44.89 o
   8   4   3      154.89      159.82     10.41 o
   9   4   3     2181.82     1984.82     40.34 o
  10   4   3      108.29       85.65     10.66 o
  11   4   3       47.58       58.26      7.70 o
   1   5   3     7066.33     6947.88     89.63 o
   2   5   3      306.47      287.73      5.51 o
   3   5   3     2368.83     2365.27     31.92 o
   4   5   3      945.64      923.19     14.05 o
   5   5   3       16.94        8.23      1.68 o
   6   5   3        5.97        3.52      1.95 o
   7   5   3     1437.59     1438.33     25.13 o
   8   5   3      363.16      332.13     11.22 o
   9   5   3     1049.45     1033.53     33.02 o
  10   5   3      165.39      128.83      8.60 o
  11   5   3       11.95       22.27      5.36 o
   1   6   3     2800.66     2760.33     37.06 o
   2   6   3     1061.22     1072.66     14.76 o
   3   6   3     1000.49     1085.42     15.93 o
   4   6   3      244.39      274.87      5.65 o
   5   6   3      243.45      216.90      5.54 o
   6   6   3       73.69       78.50      4.37 o
   7   6   3     2491.72     2439.08     39.34 o
   8   6   3       80.77       78.69      5.65 o
   9   6   3      157.54      139.09      8.51 o
  10   6   3        0.42        3.62      3.84 o
  11   6   3      236.43      230.96     14.26 o
   1   7   3      111.08      117.34      3.06 o
   2   7   3     4153.39     4257.65     52.35 o
   3   7   3    13011.82    13667.39    172.65 o
   4   7   3      176.16      185.45      5.73 o
   5   7   3      808.84      887.73     14.90 o
   6   7   3       52.48       64.65      4.06 o
   7   7   3      526.04      505.66     12.53 o
   8   7   3      246.53      224.22      8.62 o
   9   7   3       56.02       57.66      9.71 o
  10   7   3       92.91      106.08      9.38 o
  11   7   3        2.54       -0.10      5.11 o
   1   8   3      189.25      173.85      3.94 o
   2   8   3     9505.00    10008.28    126.20 o
   3   8   3     1857.31     1942.13     25.31 o
   4   8   3     9006.52     9252.88    117.96 o
   5   8   3      999.30     1042.74     18.47 o
   6   8   3      454.32      448.99     12.80 o
   7   8   3        0.14       -2.91      2.91 o
   8   8   3      119.78      127.16      7.04 o
   9   8   3      237.26      241.78     10.53 o
  10   8   3       90.37       88.55      7.37 o
  11   8   3       12.79       22.06      5.50 o
   1   9   3       89.80       74.17      3.31 o
   2   9   3      842.24      842.24     12.66 o
   3   9   3       11.48       13.24      1.51 o
   4   9   3     2253.71     2553.02     32.74 o
   5   9   3      141.25      140.18      4.60 o
   6   9   3      248.51      240.50      6.19 o
   7   9   3       12.66       14.67      3.03 o
   8   9   3       25.89       23.28      3.81 o
   9   9   3       31.36       31.93      5.27 o
  10   9   3       60.86       39.23      5.78 o
  11   9   3       16.30        9.06      4.87 o
   1  10   3      975.47     1002.62     18.10 o
   2  10   3     2404.37     2558.88     32.37 o
   3  10   3      480.82      445.86      8.45 o
   4  10   3     3436.83     3624.37     51.14 o
   5  10   3      207.56      208.27      6.07 o
   6  10   3       49.34       65.90      3.62 o
   7  10   3      865.90      832.59     16.33 o
   8  10   3      348.93      340.29     11.10 o
   9  10   3       22.64       14.95      4.10 o
  10  10   3       15.94       19.22      4.59 o
  11  10   3        2.43        2.49      3.87 o
   1  11   3     1180.99     1276.84     20.36 o
   2  11   3     7395.91     7920.28     95.48 o
   3  11   3     7778.24     8396.78    107.82 o
   4  11   3       88.70       97.34      3.36 o
   5  11   3      206.09      193.83      6.52 o
   6  11   3       69.42       66.37      3.35 o
   7  11   3     1052.98      970.71     17.33 o
   8  11   3     1385.12     1325.29     24.27 o
   9  11   3      348.84      324.24     11.09 o
  10  11   3      220.93      177.10      9.36 o
  11  11   3        0.09       -0.35      3.75 o
   1  12   3     1614.25     1669.91     25.87 o
   2  12   3       72.93       72.03      2.74 o
   3  12   3     6663.08     7313.88     94.42 o
   4  12   3       39.47       20.64      1.59 o
   5  12   3        0.04        1.74      1.63 o
   6  12   3       17.38       20.66      2.27 o
   7  12   3     1707.09     1680.49     26.90 o
   8  12   3     1077.09     1049.18     20.45 o
   9  12   3      348.29      320.29     11.01 o
  10  12   3        1.79        2.70      3.70 o
  11  12   3        0.44       -4.01      4.14 o
   1  13   3     1204.46     1193.51     21.14 o
   2  13   3     1613.11     1596.97     21.16 o
   3  13   3     1077.42     1004.81     15.24 o
   4  13   3      730.97      707.07     10.27 o
   5  13   3     1001.71     1116.76     17.17 o
   6  13   3     1385.91     1384.95     20.89 o
   7  13   3      649.02      694.79     14.77 o
   8  13   3        0.00        2.71      3.59 o
   9  13   3       91.83       91.33      6.70 o
  10  13   3      101.06       93.44      7.12 o
  11  13   3      100.62      134.72      8.89 o
   1  14   3    10388.26    10950.41    167.43 o
   2  14   3      157.62      139.21      3.67 o
   3  14   3      773.53      782.37     12.37 o
   4  14   3      149.68      131.97      3.58 o
   5  14   3      514.24      521.63     10.11 o
   6  14   3        2.70        6.04      1.86 o
   7  14   3      330.35      305.39      8.98 o
   8  14   3       15.66       16.43      3.62 o
   9  14   3      415.25      417.75     13.17 o
  10  14   3       56.80       64.09      6.76 o
  11  14   3      108.71      160.43      9.80 o
   1  15   3      740.09      773.14     14.93 o
   2  15   3    12345.24    12972.35    155.39 o
   3  15   3     1441.56     1670.76     23.69 o
   4  15   3      533.95      623.58     10.05 o
   5  15   3      489.68      486.89      9.21 o
   6  15   3      273.68      237.58      6.12 o
   7  15   3      854.79      814.36     16.61 o
   8  15   3       46.29       51.55      4.73 o
   9  15   3      319.49      336.10     11.27 o
  10  15   3       59.61       54.65      5.91 o
  11  15   3       29.75       22.68      5.22 o
   1  16   3       48.84       56.62      4.11 o
   2  16   3       76.91       60.71      2.62 o
   3  16   3      307.68      368.56      7.07 o
   4  16   3      158.12      151.64      4.20 o
   5  16   3       12.82        7.94      2.19 o
   6  16   3      746.63      745.35     12.95 o
   7  16   3      256.78      231.30      8.12 o
   8  16   3      678.01      687.89     15.99 o
   9  16   3      304.57      279.23     10.62 o
  10  16   3      156.83      142.00      8.76 o
  11  16   3       24.89       27.84      5.38 o
   1  17   3      136.07      145.81      5.37 o
   2  17   3     5268.85     5455.38     77.05 o
   3  17   3      194.53      192.02      4.68 o
   4  17   3        0.71        0.63      1.21 o
   5  17   3       65.48       88.91      4.00 o
   6  17   3     1181.48     1199.81     18.75 o
   7  17   3      324.06      296.62      8.97 o
   8  17   3       39.89       33.07      4.14 o
   9  17   3        1.00        5.04      3.53 o
  10  17   3      159.06      158.52      9.29 o
  11  17   3        5.11        2.50      4.41 o
   1  18   3      599.10      588.35     12.34 o
   2  18   3      547.97      482.13      8.79 o
   3  18   3      355.48      361.79      7.02 o
   4  18   3     1290.47     1354.33     18.91 o
   5  18   3       32.95       33.52      2.63 o
   6  18   3     2811.48     2757.69     38.28 o
   7  18   3       74.77       73.37      6.17 o
   8  18   3      665.08      625.79     14.62 o
   9  18   3      322.91      361.94     16.68 o
  10  18   3       92.10       89.40      7.25 o
  11  18   3        9.40        4.82      4.77 o
   1  19   3       21.83       13.95      2.30 o
   2  19   3      991.71     1037.29     16.14 o
   3  19   3        0.97        2.41      1.37 o
   4  19   3      530.55      561.29      9.47 o
   5  19   3       94.37      105.28      4.29 o
   6  19   3       66.01       77.92      4.06 o
   7  19   3      480.64      498.44     14.86 o
   8  19   3      156.09      175.37      8.08 o
   9  19   3      531.33      487.41     14.20 o
  10  19   3        5.10        3.63      4.13 o
   1  20   3       16.30       19.33      2.52 o
   2  20   3       15.51       22.80      2.44 o
   3  20   3      455.24      437.42      9.08 o
   4  20   3       39.76       36.67      2.45 o
   5  20   3       89.32       93.11      4.05 o
   6  20   3        0.14       -1.12      2.27 o
   7  20   3      244.35      259.65      8.69 o
   8  20   3       47.67       47.65      4.70 o
   9  20   3      174.00      193.86     14.31 o
  10  20   3       19.18       29.98      5.27 o
   1  21   3      369.39      344.31      9.29 o
   2  21   3       11.20       11.46      2.14 o
   3  21   3       34.54       47.89      3.65 o
   4  21   3      171.53      164.09      5.13 o
   5  21   3       35.62       32.56      3.05 o
   6  21   3      127.12      137.04      5.60 o
   7  21   3     1045.78      976.75     27.83 o
   8  21   3       10.74        7.23      3.78 o
   9  21   3       72.33       83.47     10.61 o
  10  21   3      315.21      321.89     14.25 o
   1  22   3        3.39        3.10      1.97 o
   2  22   3      345.53      296.50      7.55 o
   3  22   3      424.54      440.30     10.58 o
   4  22   3        2.50       -0.95      1.92 o
   5  22   3      183.75      177.74      7.32 o
   6  22   3        1.26       -1.44      2.20 o
   7  22   3       18.30       24.68      4.56 o
   8  22   3      170.90      163.43      9.67 o
   9  22   3       90.34      107.42      8.68 o
  10  22   3      188.58      243.08     13.33 o
   1  23   3      502.66      497.72     11.43 o
   2  23   3       11.09       18.21      3.30 o
   3  23   3       50.97       38.15      3.40 o
   4  23   3        0.13       -0.26      1.87 o
   5  23   3       53.70       56.45      4.28 o
   6  23   3        7.74        4.48      2.72 o
   7  23   3      842.45      751.19     21.22 o
   8  23   3        0.08       -0.36      5.50 o
   9  23   3     1892.42     2008.92     51.35 o
  10  23   3      185.09      154.94     13.21 o
   1  24   3     1831.91     1747.34     30.69 o
   2  24   3      135.59      153.46      5.77 o
   3  24   3      439.15      421.33     10.35 o
   4  24   3      109.52       98.09      4.88 o
   5  24   3       66.34       65.82      4.54 o
   6  24   3      106.84       79.47      5.14 o
   7  24   3      284.23      310.92     12.81 o
   8  24   3        7.30       12.62      4.84 o
   9  24   3      160.36      156.16     12.44 o
  10  24   3      446.20      505.60     21.07 o
   1  25   3       38.77       32.78      3.27 o
   2  25   3       40.60       29.47      3.38 o
   3  25   3        4.35        3.71      2.15 o
   4  25   3      358.40      407.75      9.57 o
   5  25   3      209.31      164.84      7.06 o
   6  25   3        2.12        2.30      3.25 o
   7  25   3      728.68      741.01     18.26 o
   8  25   3        7.96        6.95      5.99 o
   9  25   3       50.11       35.08      8.06 o
  10  25   3       59.06       63.30      9.14 o
   1  26   3      226.34      225.24      7.16 o
   2  26   3      876.69      884.10     17.73 o
   3  26   3       30.30       48.16      3.98 o
   4  26   3        5.19       14.55      2.63 o
   5  26   3      181.50      151.33      6.71 o
   6  26   3      435.76      452.64     18.38 o
   7  26   3      197.09      216.52     13.60 o
   8  26   3       51.30       58.85      7.10 o
   9  26   3       66.31       81.05      8.29 o
  10  26   3      658.42      769.98     27.04 o
   1  27   3       25.52       30.29      3.85 o
   2  27   3       40.15       36.24      3.77 o
   3  27   3      398.12      394.17     10.25 o
   4  27   3      440.15      437.42     10.20 o
   5  27   3       52.10       31.34      4.78 o
   6  27   3       82.01       95.19      5.63 o
   7  27   3      469.99      477.74     13.88 o
   8  27   3       59.84       69.22      7.65 o
   9  27   3        4.58       -0.07      5.00 o
   1  28   3     1148.74     1114.34     21.42 o
   2  28   3      279.60      296.58      9.32 o
   3  28   3      431.50      391.25     10.12 o
   4  28   3      891.07      783.58     16.52 o
   5  28   3        1.52        1.52      2.49 o
   6  28   3      449.83      361.62     10.26 o
   7  28   3       78.12      102.20      8.94 o
   8  28   3      177.97      171.04     11.07 o
   9  28   3       66.41       51.09      7.41 o
   1  29   3       27.86       38.16      4.98 o
   2  29   3     1849.85     1896.55     36.92 o
   3  29   3       44.54       70.40      4.93 o
   4  29   3      916.76      845.23     17.60 o
   5  29   3      100.70      112.09      6.10 o
   6  29   3      894.08      789.64     22.01 o
   7  29   3      155.75      142.84      8.23 o
   8  29   3      374.40      395.65     15.26 o
   9  29   3       36.41       41.35      6.94 o
   1  30   3      124.58      115.17      5.96 o
   2  30   3     1005.55      997.18     21.77 o
   3  30   3      647.41      563.72     13.25 o
   4  30   3       67.38       61.83      4.74 o
   5  30   3      832.03      761.50     16.64 o
   6  30   3        0.77        6.62      3.35 o
   7  30   3      793.68      784.54     19.56 o
   8  30   3       26.66       21.14      5.66 o
   9  30   3       19.21       20.73      6.25 o
   1  31   3      794.57      833.85     17.46 o
   2  31   3        0.01        3.10      2.70 o
   3  31   3     1278.17     1273.15     24.28 o
   4  31   3      329.26      322.58      9.60 o
   5  31   3       15.81       34.96      4.02 o
   6  31   3       49.54       45.60      6.20 o
   7  31   3     1537.65     1463.14     31.03 o
   8  31   3       39.64       28.80      6.31 o
   9  31   3       18.07       19.48      6.29 o
   1  32   3     3405.24     3378.72     56.10 o
   2  32   3      207.06      197.14      8.32 o
   3  32   3      608.88      627.90     15.68 o
   4  32   3        5.83       10.53      3.17 o
   5  32   3      511.91      464.49     12.45 o
   6  32   3        5.30        6.67      3.48 o
   7  32   3     1052.94     1107.13     25.24 o
   8  32   3       29.86       28.90      6.25 o
   9  32   3      431.90      477.56     18.00 o
   1  33   3     5572.05     5469.26     98.65 o
   2  33   3      498.53      517.79     27.21 o
   3  33   3      250.58      259.41      9.21 o
   4  33   3      901.13      865.17     18.31 o
   5  33   3      132.06      159.31      7.56 o
   6  33   3      124.61      127.45      8.74 o
   7  33   3      332.23      313.22     12.13 o
   8  33   3        0.40        0.69      4.91 o
   1  34   3       19.15       15.13      7.12 o
   2  34   3     2861.78     2715.55     65.85 o
   3  34   3      260.40      255.00      9.22 o
   4  34   3        0.59        3.88      2.94 o
   5  34   3       66.75       64.55      7.37 o
   6  34   3        8.46       10.26      3.99 o
   7  34   3      356.68      393.11     17.89 o
   8  34   3      274.02      307.91     15.53 o
   1  35   3       24.72       28.42      3.74 o
   2  35   3      390.15      425.30     12.80 o
   3  35   3      113.80       76.78      8.12 o
   4  35   3        4.84        1.76      2.87 o
   5  35   3      196.24      228.36      8.85 o
   6  35   3       65.72       66.51      6.28 o
   7  35   3      403.26      397.72     14.49 o
   8  35   3      186.97      195.74     12.65 o
   1  36   3        2.67        8.55      2.90 o
   2  36   3      153.26      183.74      8.18 o
   3  36   3       60.87       53.95      4.96 o
   4  36   3      579.29      519.72     16.19 o
   5  36   3      242.96      230.30     12.07 o
   6  36   3      264.69      217.06     10.27 o
   7  36   3       63.07       70.12      6.92 o
   8  36   3      458.56      486.15     18.09 o
   1  37   3     1195.10     1131.84     22.78 o
   2  37   3       40.89       40.87      6.16 o
   3  37   3       17.24       29.05      4.13 o
   4  37   3      921.88      853.50     20.17 o
   5  37   3       24.07       32.23      5.90 o
   6  37   3      186.69      258.14     11.84 o
   7  37   3      856.31      923.13     23.00 o
   1  38   3      283.36      317.14      9.83 o
   2  38   3      623.89      605.70     19.00 o
   3  38   3      184.76      167.86      8.14 o
   4  38   3      156.36      163.09      8.32 o
   5  38   3      106.39       97.85      6.36 o
   6  38   3      585.15      582.20     16.74 o
   7  38   3     1724.51     1701.13     50.04 o
   1  39   3      267.45      277.89     10.49 o
   2  39   3       14.64       19.00      3.95 o
   3  39   3       22.65       26.00      5.32 o
   4  39   3       57.90       67.41      7.28 o
   5  39   3        3.45        6.54      3.59 o
   6  39   3       19.88       39.78      5.76 o
   7  39   3      430.09      458.20     15.05 o
   1  40   3        8.34       17.41      5.91 o
   2  40   3      178.98      186.50     13.40 o
   3  40   3      102.42       99.12      6.73 o
   4  40   3      302.49      287.86     12.67 o
   5  40   3      543.55      523.19     16.29 o
   6  40   3       46.68       39.43      5.85 o
   7  40   3        1.26        3.15      4.44 o
   1  41   3      877.76      835.04     20.19 o
   2  41   3      294.33      265.87     10.04 o
   3  41   3      138.84      133.82      7.82 o
   4  41   3        5.64        8.58      3.81 o
   5  41   3       35.46       54.97      5.49 o
   6  41   3      282.58      293.38     12.70 o
   1  42   3        1.81       11.77      3.62 o
   2  42   3        0.67        4.09      3.29 o
   3  42   3       44.35       28.45      4.63 o
   4  42   3        6.66       11.86      3.86 o
   5  42   3       88.06       92.22      6.99 o
   6  42   3      287.36      309.41     13.17 o
   1  43   3       12.94       11.94      3.95 o
   2  43   3        1.76        8.09      3.72 o
   3  43   3       24.18       31.79      5.46 o
   4  43   3       24.38       22.78      4.63 o
   5  43   3      124.07      114.09     12.08 o
   6  43   3       67.80      103.66      9.12 o
   1  44   3      140.75      155.47      8.64 o
   2  44   3       56.71       60.31      5.83 o
   3  44   3       27.29       31.27      5.36 o
   4  44   3       10.85       12.72      4.66 o
   5  44   3       89.18      101.99     10.46 o
   1  45   3        8.06        9.03      3.73 o
   2  45   3        0.95        2.19      3.31 o
   3  45   3       36.74       42.57      6.55 o
   4  45   3       36.98       24.63      5.50 o
   5  45   3       75.50       77.10      9.56 o
   1  46   3       10.40        9.04      4.13 o
   2  46   3      129.29      121.08      8.46 o
   3  46   3      182.46      194.76     10.64 o
   4  46   3        0.34        4.03      4.46 o
   1  47   3        3.92       -0.06      3.69 o
   2  47   3      193.65      223.73     10.17 o
   3  47   3      215.51      219.60     16.83 o
   4  47   3        3.49        2.11      4.55 o
   1  48   3      190.86      209.02     10.01 o
   2  48   3      255.46      273.45     11.27 o
   3  48   3       91.17       98.84      8.66 o
   1  49   3       42.57       56.55      6.16 o
   2  49   3       15.21       19.63      4.74 o
   0   0   4       10.41        0.51      2.14 o
   1   0   4        1.24       -0.37      1.50 o
   2   0   4     2312.17     2293.35     52.90 o
   3   0   4      699.82      677.01     16.10 o
   4   0   4     1027.67      967.46     21.28 o
   5   0   4       95.76       89.45      5.22 o
   6   0   4      576.93      626.12     18.98 o
   7   0   4     1064.42     1055.79     28.59 o
   8   0   4     2470.68     2294.40     54.50 o
   9   0   4      250.19      243.93     15.58 o
  10   0   4       18.80       23.65      7.22 o
  11   0   4        1.44       -0.38      6.41 o
   0   1   4      287.27      225.09      8.64 o
   1   1   4      308.81      303.73      7.05 o
   2   1   4       87.35       68.84      4.78 o
   3   1   4      164.27      165.15      4.93 o
   4   1   4     1184.76     1030.94     15.85 o
   5   1   4     1422.62     1383.17     22.08 o
   6   1   4     2610.96     2499.01     40.21 o
   7   1   4      674.39      705.54     14.97 o
   8   1   4       91.55      123.85      8.67 o
   9   1   4      102.48      112.88      7.99 o
  10   1   4      199.99      163.53     13.88 o
  11   1   4        1.25        4.11      4.35 o
   0   2   4      522.29      470.41     14.40 o
   1   2   4       21.83       21.82      2.03 o
   2   2   4      262.44      276.54      6.37 o
   3   2   4      523.23      514.13      9.26 o
   4   2   4      710.71      686.27     12.40 o
   5   2   4      117.52      137.77      5.02 o
   6   2   4        8.93       10.86      3.75 o
   7   2   4      987.27      965.85     18.74 o
   8   2   4      169.04      183.47      8.61 o
   9   2   4      101.53      102.33      7.55 o
  10   2   4      158.52      146.97      9.53 o
  11   2   4        2.91        4.81      4.48 o
   0   3   4      564.13      522.55     15.44 o
   1   3   4        1.51        2.16      1.24 o
   2   3   4      151.46      170.08      4.75 o
   3   3   4        0.79        0.91      1.39 o
   4   3   4      582.62      504.70      9.17 o
   5   3   4       34.69       36.31      2.93 o
   6   3   4      971.75      969.47     18.40 o
   7   3   4     1237.01     1244.81     22.79 o
   8   3   4     1114.20     1089.17     22.74 o
   9   3   4      238.91      225.42     10.28 o
  10   3   4       52.56       71.43     11.82 o
  11   3   4        9.26       17.40      5.17 o
   0   4   4      231.42      211.06      8.64 o
   1   4   4       21.52       18.44      2.06 o
   2   4   4        1.15       -0.34      1.15 o
   3   4   4     1602.04     1633.29     23.42 o
   4   4   4       55.14       58.51      3.32 o
   5   4   4      607.56      573.53     11.05 o
   6   4   4      325.00      309.29     11.81 o
   7   4   4       77.36       92.65      5.57 o
   8   4   4      303.33      313.95     10.74 o
   9   4   4      114.29      119.84     11.69 o
  10   4   4      369.72      343.19     15.16 o
  11   4   4       82.93      106.78      8.77 o
   0   5   4       10.63       16.91      3.13 o
   1   5   4     1087.27     1137.50     20.39 o
   2   5   4      192.88      158.26      4.04 o
   3   5   4      601.74      564.01      9.90 o
   4   5   4      205.13      197.68      5.09 o
   5   5   4      258.36      255.79      6.57 o
   6   5   4      126.63      131.68      6.13 o
   7   5   4      401.50      400.75     10.44 o
   8   5   4      633.95      606.10     15.25 o
   9   5   4       65.49       64.60      6.26 o
  10   5   4       50.59       47.46      6.17 o
  11   5   4       43.18       47.84     10.66 o
   0   6   4     2024.02     1957.53     46.55 o
   1   6   4      217.45      233.25      7.13 o
   2   6   4      177.20      171.57      4.24 o
   3   6   4       41.60       53.52      3.54 o
   4   6   4        0.19        0.75      1.33 o
   5   6   4     2424.77     2310.28     34.45 o
   6   6   4      107.83      102.21      5.39 o
   7   6   4      390.70      387.44     10.25 o
   8   6   4      314.27      300.13     10.09 o
   9   6   4       17.19       19.54      4.40 o
  10   6   4        7.52        8.00      7.84 o
  11   6   4        0.92       -3.33      4.34 o
   0   7   4      829.38      757.05     20.91 o
   1   7   4       71.33       90.77      4.36 o
   2   7   4     1639.92     1724.71     23.03 o
   3   7   4     1620.04     1721.21     24.78 o
   4   7   4       29.95       14.65      1.85 o
   5   7   4       14.20       22.43      2.48 o
   6   7   4     1063.57     1112.21     20.45 o
   7   7   4      985.12      955.28     18.91 o
   8   7   4       43.94       42.60      4.72 o
   9   7   4      456.34      400.91     13.46 o
  10   7   4       81.69       83.66      7.61 o
  11   7   4       97.06       95.06      8.59 o
   0   8   4      248.35      260.92     10.04 o
   1   8   4       65.47       71.90      3.99 o
   2   8   4     1008.17     1134.02     16.03 o
   3   8   4      121.57      144.00      4.46 o
   4   8   4       85.90       87.31      3.62 o
   5   8   4        0.05        1.24      1.83 o
   6   8   4      397.94      431.15     10.88 o
   7   8   4        0.78        8.56      3.38 o
   8   8   4      337.27      324.11     13.25 o
   9   8   4       71.53       74.35      7.45 o
  10   8   4      219.74      197.85     11.18 o
  11   8   4       46.14       45.33      8.88 o
   0   9   4     2366.14     2248.42     52.89 o
   1   9   4      456.95      440.53     10.84 o
   2   9   4      174.48      175.14      4.31 o
   3   9   4        2.54        2.52      1.45 o
   4   9   4      704.03      593.25      9.97 o
   5   9   4     1609.46     1630.95     27.65 o
   6   9   4     3840.29     3797.05     58.68 o
   7   9   4     1059.39     1081.81     20.64 o
   8   9   4       26.84       44.69      4.87 o
   9   9   4      228.79      226.23     10.57 o
  10   9   4        5.76        1.97      4.37 o
  11   9   4       36.50       46.53      6.40 o
   0  10   4     2142.86     2219.73     52.37 o
   1  10   4     1187.89     1152.30     18.76 o
   2  10   4        0.79        1.59      1.21 o
   3  10   4      446.08      497.68      9.10 o
   4  10   4        3.62        4.29      1.58 o
   5  10   4      573.42      518.89      9.92 o
   6  10   4     4836.53     4623.31     65.35 o
   7  10   4      587.71      573.63     13.21 o
   8  10   4      528.05      508.59     13.68 o
   9  10   4       26.26       14.05      4.21 o
  10  10   4       88.44       74.69      6.72 o
  11  10   4      113.88      103.40      8.17 o
   0  11   4     7620.44     7827.80    206.34 o
   1  11   4     4013.38     4080.07     58.93 o
   2  11   4     1846.81     1982.93     26.24 o
   3  11   4     2398.53     2558.09     37.48 o
   4  11   4     1380.78     1555.06     22.64 o
   5  11   4      376.01      373.64      9.18 o
   6  11   4      182.97      193.21      7.33 o
   7  11   4     1132.43     1198.71     22.45 o
   8  11   4       10.79        6.76      3.04 o
   9  11   4       22.05       28.68      4.56 o
  10  11   4       13.28        1.73      4.13 o
  11  11   4        3.92       20.09      5.11 o
   0  12   4     8402.48     8269.70    180.70 o
   1  12   4     2456.93     2365.68     35.52 o
   2  12   4       38.96       40.38      2.32 o
   3  12   4      736.18      815.04     13.30 o
   4  12   4      536.38      522.24      9.17 o
   5  12   4      284.36      284.04      6.90 o
   6  12   4      301.35      255.65      7.49 o
   7  12   4      709.13      713.54     14.38 o
   8  12   4       14.49       13.03      3.96 o
   9  12   4       26.84       13.18      4.10 o
  10  12   4      176.74      196.18     11.36 o
  11  12   4      690.22      807.22     20.78 o
   0  13   4     1200.90     1142.71     29.90 o
   1  13   4      787.36      858.17     14.72 o
   2  13   4      622.39      680.85     10.64 o
   3  13   4      719.37      743.62     12.36 o
   4  13   4        2.85        7.50      2.08 o
   5  13   4     3673.28     3854.73     51.63 o
   6  13   4        3.99        6.60      2.38 o
   7  13   4       76.85       62.73      4.68 o
   8  13   4        8.06        6.33      3.30 o
   9  13   4       24.23       22.01      4.40 o
  10  13   4      194.64      184.05     10.09 o
   0  14   4     2101.33     1994.97     48.15 o
   1  14   4       60.86       51.74      2.98 o
   2  14   4        7.41        7.06      1.82 o
   3  14   4        6.88       10.09      1.74 o
   4  14   4     1159.89     1182.85     17.19 o
   5  14   4     2438.49     2552.69     35.64 o
   6  14   4      377.11      384.26      9.63 o
   7  14   4       75.79       82.32      7.55 o
   8  14   4        0.12        1.95      2.99 o
   9  14   4      231.26      238.64     10.59 o
  10  14   4      185.27      218.37     10.82 o
   0  15   4     1262.73     1359.28     34.85 o
   1  15   4     6315.31     6554.62    102.49 o
   2  15   4      140.02      151.81      4.18 o
   3  15   4      179.15      178.77      4.98 o
   4  15   4       33.40       46.41      2.86 o
   5  15   4      283.97      319.74      7.30 o
   6  15   4       79.14       74.64      4.07 o
   7  15   4      257.71      277.58      8.42 o
   8  15   4      203.53      193.04      8.58 o
   9  15   4      105.46      103.47      9.28 o
  10  15   4        0.28        1.75      3.98 o
   0  16   4     9631.59     9716.36    211.84 o
   1  16   4     1232.62     1302.88     23.86 o
   2  16   4       95.99      134.43      5.52 o
   3  16   4      669.85      610.34     11.84 o
   4  16   4      185.35      196.55      5.18 o
   5  16   4      469.43      532.07     11.44 o
   6  16   4     1198.71     1321.95     20.98 o
   7  16   4        2.25        2.41      2.64 o
   8  16   4        7.31       11.75      3.48 o
   9  16   4        1.95        5.48      3.86 o
  10  16   4      117.57      134.67      8.85 o
   0  17   4    28393.42    27937.18    598.19 o
   1  17   4     1337.57     1329.62     24.34 o
   2  17   4      214.49      174.20      5.86 o
   3  17   4       40.11       43.17      3.74 o
   4  17   4      281.66      282.40      6.81 o
   5  17   4      101.86      125.03      5.27 o
   6  17   4      356.93      356.64     10.01 o
   7  17   4      295.35      279.82      9.76 o
   8  17   4      291.44      258.22     11.03 o
   9  17   4       36.58       27.68      5.46 o
  10  17   4      302.32      322.11     14.08 o
   0  18   4    12290.92    12955.01    281.18 o
   1  18   4      141.54      146.83      6.45 o
   2  18   4        4.64        2.64      1.84 o
   3  18   4        5.18        4.80      2.28 o
   4  18   4       34.01       31.23      3.11 o
   5  18   4        7.75       18.55      3.54 o
   6  18   4       83.89       65.97      4.27 o
   7  18   4       25.74       25.84      3.92 o
   8  18   4        8.75        7.29      3.75 o
   9  18   4      102.07       96.58      8.37 o
  10  18   4       39.95       49.75      6.91 o
   0  19   4     2958.75     3023.48     70.93 o
   1  19   4     1347.89     1409.20     26.14 o
   2  19   4      383.58      369.41      9.29 o
   3  19   4      258.63      259.08     12.48 o
   4  19   4      467.31      466.49     10.54 o
   5  19   4       72.14       66.53      4.67 o
   6  19   4       14.56       24.13      3.37 o
   7  19   4      404.41      337.64     13.36 o
   8  19   4       93.35       90.32      8.41 o
   9  19   4        7.19       12.51      5.31 o
  10  19   4      154.80      167.72     21.07 o
   0  20   4      575.05      660.67     20.50 o
   1  20   4     1203.18     1210.19     22.73 o
   2  20   4       53.81       56.41      4.28 o
   3  20   4      379.58      366.69      9.89 o
   4  20   4       50.43       51.53      3.83 o
   5  20   4      388.73      426.82     14.26 o
   6  20   4       24.78        8.03      2.78 o
   7  20   4      152.15      144.75     11.56 o
   8  20   4       59.48       41.85      6.34 o
   9  20   4       14.62       22.59      5.73 o
  10  20   4        0.09       -0.76      6.89 o
   0  21   4     3154.76     3029.91     71.29 o
   1  21   4       15.63       16.18      2.86 o
   2  21   4      235.55      225.63      7.36 o
   3  21   4       39.09       40.84      3.94 o
   4  21   4       90.90       94.36      5.46 o
   5  21   4      213.44      316.39      9.23 o
   6  21   4       56.48       34.35      3.80 o
   7  21   4      120.52      159.50     10.30 o
   8  21   4       19.51       11.43      4.96 o
   9  21   4       51.76       35.37      6.59 o
  10  21   4        8.15       18.94      6.86 o
   0  22   4     5122.17     5101.97    115.37 o
   1  22   4      370.61      352.88      9.61 o
   2  22   4       35.99       29.78      3.59 o
   3  22   4      347.21      383.02     13.51 o
   4  22   4       16.36       14.15      3.03 o
   5  22   4      693.08      588.63     13.86 o
   6  22   4      312.10      341.44      9.95 o
   7  22   4      712.13      701.81     26.72 o
   8  22   4       72.45       61.41      7.28 o
   9  22   4       12.13       12.11      5.29 o
  10  22   4      587.89      598.81     23.56 o
   0  23   4      229.70      218.20     10.61 o
   1  23   4      242.16      231.67      7.68 o
   2  23   4      844.30      810.43     16.92 o
   3  23   4       56.24       57.47      4.48 o
   4  23   4       27.46       19.90      3.38 o
   5  23   4        3.05        4.98      2.73 o
   6  23   4       12.57        9.22      3.00 o
   7  23   4       38.00       60.60      6.88 o
   8  23   4       83.95       90.67     10.66 o
   9  23   4       56.46       43.20      6.82 o
  10  23   4        2.80       10.15      6.93 o
   0  24   4     1842.32     1773.45     64.70 o
   1  24   4     2970.71     2926.51     49.21 o
   2  24   4       81.55       62.86      4.69 o
   3  24   4      249.22      257.77      8.51 o
   4  24   4       16.41       22.38      3.81 o
   5  24   4      176.89      152.36      7.00 o
   6  24   4      260.68      259.17      9.12 o
   7  24   4      129.15      145.63     10.38 o
   8  24   4      238.35      237.40     13.21 o
   9  24   4      123.38      145.35     10.91 o
   0  25   4    10239.75    10026.76    275.42 o
   1  25   4     1925.64     1898.35     35.63 o
   2  25   4      942.35      914.26     18.81 o
   3  25   4        2.15        0.66      2.42 o
   4  25   4      402.12      356.83     11.56 o
   5  25   4        0.88        0.92      2.76 o
   6  25   4       15.44        9.08      3.27 o
   7  25   4       92.25       95.12      8.51 o
   8  25   4       70.83       66.05      8.86 o
   9  25   4        2.11        1.49      6.76 o
   0  26   4     8337.16     8219.99    182.38 o
   1  26   4     1005.43      989.14     20.08 o
   2  26   4      162.18      131.68      6.66 o
   3  26   4       41.08       33.01      3.92 o
   4  26   4       33.60       14.14      3.48 o
   5  26   4      134.57      117.80      7.56 o
   6  26   4      178.05      170.46      8.76 o
   7  26   4      488.02      381.61     14.72 o
   8  26   4      282.90      260.41     18.37 o
   9  26   4        9.74        5.42      5.40 o
   0  27   4       56.47       44.22      6.17 o
   1  27   4       41.62       48.73      4.50 o
   2  27   4      327.10      343.80     10.06 o
   3  27   4      188.88      194.36      7.92 o
   4  27   4      327.92      284.47     15.74 o
   5  27   4       30.38       37.64      4.08 o
   6  27   4      100.10      114.86      8.96 o
   7  27   4      511.23      509.64     17.50 o
   8  27   4        0.02       -4.62      4.68 o
   9  27   4       98.84       98.03      9.83 o
   0  28   4      856.58      833.75     25.33 o
   1  28   4        6.76        5.36      2.86 o
   2  28   4     2785.85     2753.85     47.12 o
   3  28   4       52.98       52.39      5.17 o
   4  28   4      404.69      326.54     11.14 o
   5  28   4      170.40      111.34      7.15 o
   6  28   4      799.78      729.89     18.57 o
   7  28   4        0.91        5.70      4.59 o
   8  28   4       85.67       80.74      8.41 o
   9  28   4      401.29      443.14     33.79 o
   0  29   4     1181.47     1253.68     46.04 o
   1  29   4      383.37      399.56     10.95 o
   2  29   4      108.06      107.58      6.18 o
   3  29   4      498.19      513.36     14.08 o
   4  29   4        0.87       13.35      3.73 o
   5  29   4       11.81        0.33      3.05 o
   6  29   4       86.62       72.25      5.57 o
   7  29   4       83.10       80.17      8.35 o
   8  29   4       50.63       40.87      7.19 o
   9  29   4       22.74       22.61      6.91 o
   0  30   4     1798.51     1711.04     44.51 o
   1  30   4       40.22       42.04      4.33 o
   2  30   4      149.99      133.88      6.88 o
   3  30   4      358.67      318.95     10.58 o
   4  30   4      250.63      236.24      9.69 o
   5  30   4      561.96      476.78     13.98 o
   6  30   4      524.00      487.53     15.59 o
   7  30   4      101.13       96.79      8.96 o
   8  30   4       73.86       52.15      7.85 o
   0  31   4       40.64       36.34      5.98 o
   1  31   4      701.10      703.31     18.82 o
   2  31   4        0.00        0.22      2.66 o
   3  31   4        0.25        4.45      3.56 o
   4  31   4      146.74      216.73      9.55 o
   5  31   4      617.63      649.76     15.92 o
   6  31   4       19.59       21.58      3.99 o
   7  31   4      324.77      319.67     15.22 o
   8  31   4      118.19      121.32     10.58 o
   0  32   4     1217.54     1181.62     33.56 o
   1  32   4     1934.05     1863.44     34.13 o
   2  32   4      669.92      631.21     18.11 o
   3  32   4      115.77      105.98      8.03 o
   4  32   4      917.24      812.76     18.05 o
   5  32   4      141.97      111.11      6.82 o
   6  32   4      200.03      194.83      8.61 o
   7  32   4      502.78      597.28     25.30 o
   8  32   4      534.12      570.37     19.92 o
   0  33   4      103.86      100.06      8.84 o
   1  33   4      896.41      929.73     22.82 o
   2  33   4        0.20        3.46      3.09 o
   3  33   4      102.71       76.95      7.97 o
   4  33   4       38.29       28.36      4.22 o
   5  33   4      211.90      215.45      8.84 o
   6  33   4      275.05      288.53     10.58 o
   7  33   4      435.77      373.80     16.58 o
   8  33   4      358.53      336.44     16.35 o
   0  34   4      463.20      476.19     17.78 o
   1  34   4       85.64       85.83      5.86 o
   2  34   4      327.71      283.22     14.88 o
   3  34   4       68.18       60.99      5.71 o
   4  34   4        1.83        4.01      3.25 o
   5  34   4       15.58        7.00      3.40 o
   6  34   4      591.60      497.33     15.19 o
   7  34   4        1.21        2.54      5.16 o
   8  34   4      291.54      320.52     16.84 o
   0  35   4      126.77      127.91     12.11 o
   1  35   4        1.50        6.07      3.09 o
   2  35   4        4.58       10.14      3.48 o
   3  35   4       33.30       34.28      4.64 o
   4  35   4       77.90       78.04      6.31 o
   5  35   4       25.20       28.82      4.47 o
   6  35   4        0.01        5.83      3.77 o
   7  35   4        2.48        8.68      4.61 o
   0  36   4      734.89      747.77     45.72 o
   1  36   4      302.43      284.92     12.14 o
   2  36   4      128.78      115.65      7.27 o
   3  36   4       55.23       63.70      5.78 o
   4  36   4       86.26       68.72      6.08 o
   5  36   4       38.72       38.47      4.92 o
   6  36   4      133.70      125.39      8.30 o
   7  36   4       55.49       91.10      8.34 o
   0  37   4      915.82      916.87     45.33 o
   1  37   4       65.48       71.65      5.71 o
   2  37   4      198.68      205.46      9.40 o
   3  37   4       95.35       97.99      6.70 o
   4  37   4      215.51      290.67     18.21 o
   5  37   4       86.00       94.15      6.74 o
   6  37   4      670.89      669.22     24.64 o
   7  37   4      159.75      161.64     14.01 o
   0  38   4      558.81      564.04     21.68 o
   1  38   4       47.48       45.16      4.93 o
   2  38   4      424.85      394.14     12.53 o
   3  38   4      177.97      182.94     10.02 o
   4  38   4       28.78       38.71      5.92 o
   5  38   4        1.57        2.76      3.40 o
   6  38   4      136.73      143.75      9.30 o
   7  38   4      458.48      473.36     16.36 o
   0  39   4       14.29       22.55      5.53 o
   1  39   4      108.30      120.39      7.12 o
   2  39   4       52.59       49.29      5.91 o
   3  39   4        6.77        7.98      3.97 o
   4  39   4       64.07       98.41      7.11 o
   5  39   4      108.07       99.82      7.33 o
   6  39   4       48.36       64.95      7.01 o
   0  40   4      205.76      200.07     12.29 o
   1  40   4      154.32      160.17      8.22 o
   2  40   4       98.52       89.52      6.84 o
   3  40   4       48.40       62.49      6.63 o
   4  40   4        3.06        5.86      3.81 o
   5  40   4       25.75       33.67      5.32 o
   6  40   4      149.63      149.38      9.53 o
   0  41   4      858.84      821.73     50.18 o
   1  41   4      375.08      361.64     11.66 o
   2  41   4       59.67       66.47      6.23 o
   3  41   4       82.17       57.87      6.63 o
   4  41   4        2.59        3.91      4.24 o
   5  41   4       85.17      101.10      7.62 o
   6  41   4        4.06        9.47      5.26 o
   0  42   4      150.76      149.55     11.37 o
   1  42   4        6.00        9.45      3.83 o
   2  42   4      211.31      215.17     15.82 o
   3  42   4      264.49      287.91     13.88 o
   4  42   4       12.35       10.02      4.22 o
   5  42   4       84.17      122.32     11.08 o
   0  43   4      337.43      347.57     21.92 o
   1  43   4        0.10        4.21      3.73 o
   2  43   4        1.52       10.11      4.10 o
   3  43   4      133.28      156.62     10.20 o
   4  43   4       26.93       36.40      5.45 o
   5  43   4       95.18      105.05      8.13 o
   0  44   4        9.02        6.81      7.06 o
   1  44   4       19.88       19.64      4.57 o
   2  44   4       35.70       32.61      5.02 o
   3  44   4       99.95      117.16     21.36 o
   4  44   4        8.71       18.36      4.76 o
   0  45   4        1.17        1.47      5.01 o
   1  45   4       18.56       21.78      4.85 o
   2  45   4        0.59       -0.89      3.72 o
   3  45   4       65.30       75.64      7.73 o
   4  45   4       12.14       10.22      4.43 o
   0  46   4      101.33      102.24     13.40 o
   1  46   4       11.73       15.09      4.56 o
   2  46   4       10.78        7.66      4.16 o
   3  46   4       98.52      114.88      9.42 o
   0  47   4        1.56        8.70      5.72 o
   1  47   4      180.34      197.54     10.57 o
   2  47   4      318.82      366.03     15.60 o
   0  48   4        1.27        8.12      7.32 o
   1  48   4       51.58       61.38      6.61 o
   1   1   5       53.54       54.46      3.34 o
   2   1   5     5031.15     5217.91     81.58 o
   3   1   5      545.15      548.60     10.28 o
   4   1   5      107.70       99.24      4.37 o
   5   1   5     1258.66     1190.11     21.80 o
   6   1   5      321.76      311.84      9.12 o
   7   1   5      319.28      367.47     15.48 o
   8   1   5     1761.83     1745.84     31.14 o
   9   1   5       71.22       77.27      6.94 o
  10   1   5        5.50        6.66      4.46 o
   1   2   5      157.63      169.49      5.13 o
   2   2   5        7.72       17.72      2.74 o
   3   2   5     1720.37     1769.59     27.55 o
   4   2   5        0.00        3.23      1.88 o
   5   2   5        4.38        7.63      2.47 o
   6   2   5      699.18      658.69     14.37 o
   7   2   5     5411.75     5451.60     83.07 o
   8   2   5      986.86     1000.84     25.08 o
   9   2   5        1.96        4.04      3.84 o
  10   2   5      244.34      280.45     14.52 o
   1   3   5      198.78      174.51      5.19 o
   2   3   5      885.33      938.78     16.27 o
   3   3   5       97.61      103.16      4.74 o
   4   3   5     1245.96     1247.01     19.41 o
   5   3   5     3593.04     3463.75     50.18 o
   6   3   5      213.66      197.83      8.76 o
   7   3   5     2194.36     2222.42     37.46 o
   8   3   5       67.74       86.60      6.13 o
   9   3   5       21.19       22.93      5.08 o
  10   3   5        1.39        3.74      4.38 o
   1   4   5      494.49      508.28     10.54 o
   2   4   5        0.06        0.18      1.46 o
   3   4   5     1927.04     2109.16     32.44 o
   4   4   5      184.29      191.39      6.60 o
   5   4   5       52.01       56.65      3.87 o
   6   4   5       14.69       17.36      3.38 o
   7   4   5     2818.53     2912.92     47.27 o
   8   4   5      478.31      482.43     12.61 o
   9   4   5        9.05        9.08      5.52 o
  10   4   5        5.96        5.45      4.59 o
   1   5   5      625.04      606.03     13.03 o
   2   5   5      507.46      529.88      9.17 o
   3   5   5       15.88       25.62      2.67 o
   4   5   5      401.89      331.70      7.46 o
   5   5   5     5114.73     4913.64     69.53 o
   6   5   5       24.45       28.27      3.60 o
   7   5   5      725.44      723.47     15.94 o
   8   5   5      268.11      274.11      9.67 o
   9   5   5       89.96      113.95     11.05 o
  10   5   5       16.92       11.05      5.52 o
   1   6   5     1126.50     1175.85     21.85 o
   2   6   5       96.56      128.96      4.61 o
   3   6   5      582.18      625.77     11.41 o
   4   6   5      172.41      158.71      5.30 o
   5   6   5      103.25      113.55      7.40 o
   6   6   5     1278.97     1228.73     22.78 o
   7   6   5        0.06        1.08      3.85 o
   8   6   5      115.44      103.79      9.22 o
   9   6   5       36.34       40.29      5.66 o
  10   6   5        0.54       -4.18      4.18 o
   1   7   5      627.13      636.40     13.57 o
   2   7   5     1232.27     1266.74     18.18 o
   3   7   5      295.41      272.86      6.63 o
   4   7   5        1.50        0.46      1.59 o
   5   7   5     1479.52     1425.74     23.36 o
   6   7   5      452.63      465.64     11.60 o
   7   7   5       29.13       21.29      3.67 o
   8   7   5       43.27       40.49      4.98 o
   9   7   5      119.60      104.01      7.85 o
  10   7   5        7.10       12.66      4.94 o
   1   8   5       26.56       27.44      3.06 o
   2   8   5      901.29      923.12     14.10 o
   3   8   5       60.65       52.77      3.32 o
   4   8   5     2145.17     2161.52     29.28 o
   5   8   5      631.46      612.25     11.61 o
   6   8   5      119.40      114.89      6.69 o
   7   8   5       13.03       18.87      3.51 o
   8   8   5      269.36      266.78      9.96 o
   9   8   5       31.14       41.31      5.78 o
  10   8   5       15.71       24.78      5.63 o
   1   9   5       44.87       60.91      4.16 o
   2   9   5      188.26      147.82      4.53 o
   3   9   5       13.10       11.47      2.05 o
   4   9   5       34.80       40.15      2.93 o
   5   9   5      101.76      126.72      5.20 o
   6   9   5      691.36      650.74     15.16 o
   7   9   5       17.16       12.79      3.32 o
   8   9   5        1.00       -1.80      3.17 o
   9   9   5      146.14      140.15      9.30 o
  10   9   5        8.15        1.58      4.18 o
   1  10   5      510.27      483.03     11.26 o
   2  10   5       32.63       30.17      2.33 o
   3  10   5        4.50        0.54      1.58 o
   4  10   5     1370.64     1384.81     20.05 o
   5  10   5      259.69      259.44      6.97 o
   6  10   5     1862.74     1842.70     29.59 o
   7  10   5      413.34      411.89     11.59 o
   8  10   5        2.48        4.05      3.46 o
   9  10   5       96.06       93.14      7.15 o
  10  10   5        0.39       -1.26      4.10 o
   1  11   5      449.29      440.56     10.69 o
   2  11   5       21.46       14.88      2.01 o
   3  11   5        2.93        0.45      1.75 o
   4  11   5       42.74       53.44      3.24 o
   5  11   5      684.03      690.05     12.69 o
   6  11   5      895.64      980.18     18.10 o
   7  11   5       76.24       86.22      5.78 o
   8  11   5        6.01       10.07      3.44 o
   9  11   5        3.80        6.21      3.86 o
  10  11   5      179.47      160.13      9.58 o
   1  12   5      770.29      682.05     12.96 o
   2  12   5        3.18        0.60      1.34 o
   3  12   5      404.69      393.66      8.27 o
   4  12   5      590.34      591.35     11.07 o
   5  12   5       36.68       48.42      3.65 o
   6  12   5       13.82       16.89      3.45 o
   7  12   5       99.05       87.46      5.35 o
   8  12   5      215.74      225.16      9.21 o
   9  12   5       61.47       60.98      6.10 o
  10  12   5       13.36        9.02      4.55 o
   1  13   5     3290.42     3328.14     54.79 o
   2  13   5       32.48       28.35      3.27 o
   3  13   5      452.13      453.36      9.97 o
   4  13   5      988.07      963.02     15.08 o
   5  13   5     1056.12      972.32     16.35 o
   6  13   5      827.28      801.45     15.57 o
   7  13   5      263.12      252.04      8.42 o
   8  13   5      226.50      227.14      9.50 o
   9  13   5       40.47       39.83      5.91 o
  10  13   5      257.06      264.05     13.14 o
   1  14   5     1892.45     1859.72     32.81 o
   2  14   5      136.88      123.96      6.14 o
   3  14   5        0.22       -1.44      2.04 o
   4  14   5       68.25       60.49      4.12 o
   5  14   5      189.19      161.88      6.26 o
   6  14   5      227.12      245.93      9.08 o
   7  14   5       30.31       63.35      5.30 o
   8  14   5       12.87       22.76      4.46 o
   9  14   5      605.04      617.88     17.61 o
  10  14   5       60.86       73.99     16.83 o
   1  15   5       23.22       35.82      3.65 o
   2  15   5      627.82      665.18     14.62 o
   3  15   5       97.46       82.18      7.12 o
   4  15   5       38.84       27.72      3.31 o
   5  15   5       92.12      115.80      6.36 o
   6  15   5        0.16        0.69      3.15 o
   7  15   5      193.54      169.32      8.09 o
   8  15   5       34.07       31.24      4.86 o
   9  15   5        6.35       15.13      7.12 o
  10  15   5      158.16      172.39     13.96 o
   1  16   5      644.53      568.64     13.19 o
   2  16   5       70.90       68.43      4.72 o
   3  16   5       15.96       17.71      3.18 o
   4  16   5      365.50      394.33     10.85 o
   5  16   5      162.21      160.47      8.06 o
   6  16   5      401.78      367.26     14.23 o
   7  16   5       22.80        4.49      3.60 o
   8  16   5       22.48       20.99      5.22 o
   9  16   5      566.98      549.39     20.56 o
  10  16   5      119.63      168.23     14.89 o
   1  17   5      306.53      300.88      8.97 o
   2  17   5      400.51      425.29     11.07 o
   3  17   5      406.97      388.63     12.07 o
   4  17   5      445.69      457.12     13.17 o
   5  17   5       19.52       20.65      3.53 o
   6  17   5       64.48      103.83      7.44 o
   7  17   5       18.24       15.76      4.37 o
   8  17   5       57.64       29.30      5.95 o
   9  17   5       11.10       18.07      5.81 o
  10  17   5        0.11        3.79      6.05 o
   1  18   5        1.55        6.91      2.99 o
   2  18   5     2127.40     2073.69     36.41 o
   3  18   5      545.12      503.66     12.70 o
   4  18   5      177.76      209.80      9.32 o
   5  18   5      260.18      246.72      9.62 o
   6  18   5       26.34       24.08      4.62 o
   7  18   5       11.15        7.67      3.81 o
   8  18   5       94.25       88.92      8.74 o
   9  18   5       11.59       10.89      5.39 o
   1  19   5      545.04      503.72     14.06 o
   2  19   5      613.50      603.12     14.01 o
   3  19   5        4.18        0.71      2.52 o
   4  19   5       50.93       55.29      5.17 o
   5  19   5       13.88       12.53      3.78 o
   6  19   5      178.56      208.27     10.43 o
   7  19   5       98.31      102.44      9.43 o
   8  19   5       13.25       15.71      5.32 o
   9  19   5       34.30       11.08      5.64 o
   1  20   5      277.83      290.82     10.42 o
   2  20   5     3241.79     3045.78     51.28 o
   3  20   5      754.95      775.16     17.15 o
   4  20   5       42.04       40.42      4.68 o
   5  20   5       31.23       31.18      4.04 o
   6  20   5       16.58        9.15      3.24 o
   7  20   5       58.96       86.61      7.29 o
   8  20   5       56.50       63.36      7.66 o
   9  20   5       93.44       67.16      8.31 o
   1  21   5     6776.41     6639.18    105.33 o
   2  21   5      893.54      894.27     18.77 o
   3  21   5       18.85       17.69      3.45 o
   4  21   5      321.97      295.35     11.59 o
   5  21   5      207.32      187.26      8.19 o
   6  21   5      607.69      559.43     14.11 o
   7  21   5        0.33        0.40      3.60 o
   8  21   5       11.11       11.50      6.32 o
   9  21   5      161.72      174.90     12.32 o
   1  22   5     1375.03     1360.41     25.94 o
   2  22   5        9.29       10.60      3.33 o
   3  22   5       52.15       64.06      5.11 o
   4  22   5       13.83       14.21      3.72 o
   5  22   5       33.78       35.84      4.95 o
   6  22   5      231.96      205.10      8.71 o
   7  22   5       36.76       39.85      5.72 o
   8  22   5       66.17       43.48      7.32 o
   9  22   5      114.14       81.17      8.81 o
   1  23   5      913.37      900.72     19.22 o
   2  23   5      247.45      260.01      8.88 o
   3  23   5      729.01      790.52     22.31 o
   4  23   5       13.20        7.33      3.47 o
   5  23   5       43.00       30.29      4.22 o
   6  23   5       12.13        2.09      3.25 o
   7  23   5       11.32        6.65      4.43 o
   8  23   5       56.80       74.23      8.49 o
   9  23   5      114.89      115.65     10.48 o
   1  24   5     1794.33     1786.11     33.30 o
   2  24   5      594.27      608.99     14.68 o
   3  24   5      340.33      295.91     10.55 o
   4  24   5        2.82        3.74      3.47 o
   5  24   5        1.27        4.25      3.20 o
   6  24   5       11.25        6.76      3.29 o
   7  24   5        8.45       21.52      6.55 o
   8  24   5       57.31       54.16      7.37 o
   9  24   5      628.84      724.81     23.16 o
   1  25   5     2119.00     2134.65     38.14 o
   2  25   5      251.52      252.48      9.16 o
   3  25   5     1160.45     1100.21     24.88 o
   4  25   5      395.30      307.39     11.81 o
   5  25   5        0.00       -1.20      3.01 o
   6  25   5       99.47       68.30      5.56 o
   7  25   5       31.08       24.62      5.86 o
   8  25   5       77.30       71.45      8.37 o
   9  25   5       62.84       70.64      9.41 o
   1  26   5     1013.78     1043.79     21.66 o
   2  26   5     1430.54     1393.49     31.52 o
   3  26   5       38.61       38.38      4.96 o
   4  26   5      192.86      179.66      9.00 o
   5  26   5       32.03       26.05      4.06 o
   6  26   5      206.86      178.85      8.30 o
   7  26   5        0.43        3.75      4.66 o
   8  26   5       16.32       16.46      6.81 o
   1  27   5       85.45       79.38      5.77 o
   2  27   5      253.37      273.71      9.64 o
   3  27   5      512.48      502.38     14.58 o
   4  27   5     1002.45     1071.31     24.75 o
   5  27   5       29.07       33.97      4.44 o
   6  27   5        6.21        5.01      3.45 o
   7  27   5      129.79      129.92     12.58 o
   8  27   5      219.87      274.00     15.29 o
   1  28   5     1295.27     1261.05     25.15 o
   2  28   5     1386.50     1334.72     26.54 o
   3  28   5      162.59      136.92      8.06 o
   4  28   5       36.03       26.79      4.56 o
   5  28   5        4.85       14.14      3.79 o
   6  28   5      239.65      257.94     10.11 o
   7  28   5       67.82       83.57      8.72 o
   8  28   5       47.51       70.44      8.64 o
   1  29   5     1450.21     1458.38     28.34 o
   2  29   5     1036.57     1007.55     21.69 o
   3  29   5      344.05      342.92     11.63 o
   4  29   5       37.21       15.51      4.23 o
   5  29   5       24.40       21.18      4.01 o
   6  29   5       67.76       79.42      6.14 o
   7  29   5       21.39        8.63      5.15 o
   8  29   5        6.58       -4.96      4.96 o
   1  30   5      401.64      400.03     11.68 o
   2  30   5      636.78      663.91     16.03 o
   3  30   5        7.36       13.79      4.23 o
   4  30   5      165.65      145.09      9.08 o
   5  30   5       45.85       17.00      4.11 o
   6  30   5       90.43       67.12      5.95 o
   7  30   5        0.15        5.09      5.15 o
   8  30   5        2.06        8.15      5.58 o
   1  31   5        0.10       -2.82      2.99 o
   2  31   5        1.60       -1.03      3.07 o
   3  31   5       22.88       13.42      4.02 o
   4  31   5      110.64      110.52      8.51 o
   5  31   5        4.22        0.10      3.29 o
   6  31   5        4.04        0.45      3.50 o
   7  31   5      130.42      134.27     12.17 o
   8  31   5       48.62       52.08      8.20 o
   1  32   5       30.58       24.24      6.27 o
   2  32   5        0.10       -2.59      2.88 o
   3  32   5       71.92       36.86      5.08 o
   4  32   5       99.74       71.98      7.29 o
   5  32   5       25.81       34.31      4.82 o
   6  32   5       21.77       14.83      4.17 o
   7  32   5      184.58      218.03     13.82 o
   1  33   5      469.09      465.95     16.65 o
   2  33   5        0.25        1.72      3.18 o
   3  33   5       12.22       17.60      4.84 o
   4  33   5      113.94       89.70      7.87 o
   5  33   5      516.19      552.97     14.82 o
   6  33   5        1.85        5.78      3.79 o
   7  33   5      119.46       98.08     10.01 o
   1  34   5      341.69      323.44     10.75 o
   2  34   5       30.03       26.47      5.37 o
   3  34   5      531.34      467.81     20.30 o
   4  34   5      112.42      107.09      8.51 o
   5  34   5       34.55       40.10      5.16 o
   6  34   5       17.80       21.81      4.63 o
   7  34   5       55.26       64.75      8.93 o
   1  35   5      213.80      221.62      9.39 o
   2  35   5      264.53      264.05     10.38 o
   3  35   5        0.01       10.57      4.34 o
   4  35   5       31.17       33.15      5.86 o
   5  35   5      249.22      300.11     12.98 o
   6  35   5        3.81        1.56      3.79 o
   7  35   5      406.18      358.29     22.35 o
   1  36   5        9.56       16.53      3.89 o
   2  36   5      707.31      613.46     17.31 o
   3  36   5      128.94      171.76     11.81 o
   4  36   5      187.18      193.70     11.13 o
   5  36   5       21.51       12.23      4.56 o
   6  36   5      390.13      448.43     13.76 o
   1  37   5      460.89      440.55     19.43 o
   2  37   5      481.14      452.88     15.51 o
   3  37   5       25.36       27.33      7.71 o
   4  37   5        8.14        1.84      4.37 o
   5  37   5       17.98       19.73      4.84 o
   6  37   5       29.87       24.90      5.47 o
   1  38   5      114.49      118.63      7.93 o
   2  38   5      325.71      274.51     16.15 o
   3  38   5      373.99      351.89     14.70 o
   4  38   5       79.11       77.59      7.77 o
   5  38   5       63.33       75.73      9.99 o
   6  38   5        1.21        4.70      4.53 o
   1  39   5      248.31      243.07     10.21 o
   2  39   5      363.72      406.94     21.11 o
   3  39   5        6.53       13.27      5.07 o
   4  39   5      101.42      115.62      8.21 o
   5  39   5       10.40        9.26      4.95 o
   1  40   5       16.63       20.23      4.33 o
   2  40   5        0.95        5.96      4.03 o
   3  40   5      665.05      722.23     26.85 o
   4  40   5       24.63       34.03      5.55 o
   5  40   5        0.02       -0.06      4.15 o
   1  41   5        2.90        3.99      3.64 o
   2  41   5       98.11      111.00      8.15 o
   3  41   5       12.32        9.83      4.87 o
   4  41   5       53.58       47.55      6.35 o
   1  42   5      351.08      432.51     24.93 o
   2  42   5        2.04       19.80      5.81 o
   3  42   5      188.60      195.06     12.08 o
   4  42   5        9.50        9.80      4.63 o
   1  43   5        9.59       21.80      5.51 o
   2  43   5      328.49      378.58     14.14 o
   3  43   5        4.56        7.46      5.00 o
   1  44   5       43.70       44.09      5.64 o
   2  44   5      133.57      128.67      8.99 o
   3  44   5      748.85      839.10     52.80 o
   1  45   5        8.65        4.27      4.46 o
   2  45   5      242.72      273.96     13.88 o
   0   0   6      121.20      103.48      9.79 o
   1   0   6        0.90       -1.69      2.81 o
   2   0   6      857.34      919.61     40.50 o
   3   0   6       65.29       95.84      7.32 o
   4   0   6      100.44       88.01      6.41 o
   5   0   6        0.19        6.94      4.05 o
   6   0   6      610.46      635.81     28.81 o
   7   0   6      394.19      405.36     20.68 o
   8   0   6     2191.45     2297.28     56.31 o
   9   0   6       85.88      118.07     28.48 o
  10   0   6      325.20      372.79     21.07 o
   0   1   6       94.85      100.74      6.26 o
   1   1   6       33.46       51.01      5.05 o
   2   1   6      269.19      248.41     10.42 o
   3   1   6       31.82       22.15      2.76 o
   4   1   6        8.09        4.04      2.20 o
   5   1   6     1590.93     1529.97     27.46 o
   6   1   6     1126.11     1093.09     21.43 o
   7   1   6      940.60      967.40     20.11 o
   8   1   6       24.64       34.82      4.78 o
   9   1   6       60.87       79.05      7.59 o
  10   1   6      342.62      350.67     20.55 o
   0   2   6      179.75      175.46      7.90 o
   1   2   6        5.53        4.90      2.53 o
   2   2   6      226.88      255.69      9.38 o
   3   2   6       54.59       64.61      4.66 o
   4   2   6      611.12      606.07     14.71 o
   5   2   6      113.13      117.41      6.26 o
   6   2   6     1643.04     1594.65     28.77 o
   7   2   6       89.78      102.41      8.42 o
   8   2   6        0.68        2.04      3.44 o
   9   2   6      304.16      333.27     13.42 o
  10   2   6       99.68      109.56      9.22 o
   0   3   6      107.31      119.32      6.91 o
   1   3   6      504.04      553.98     14.75 o
   2   3   6        1.74       -2.12      2.12 o
   3   3   6     2023.72     1999.29     31.83 o
   4   3   6      639.98      663.41     12.57 o
   5   3   6      130.49      118.98      6.33 o
   6   3   6      707.69      683.60     15.48 o
   7   3   6      502.27      502.16     13.38 o
   8   3   6        0.03       -0.48      3.27 o
   9   3   6       12.02       10.04      4.87 o
  10   3   6       49.80       45.73      6.88 o
   0   4   6      495.76      447.80     15.85 o
   1   4   6      533.63      572.65     13.13 o
   2   4   6       19.00       27.47      4.25 o
   3   4   6      161.90      148.08      6.66 o
   4   4   6      146.31      149.25      5.69 o
   5   4   6      575.37      548.62     13.05 o
   6   4   6        0.01       -1.27      2.87 o
   7   4   6     2015.30     2045.83     35.72 o
   8   4   6      242.58      264.97     10.11 o
   9   4   6       61.22       69.22     10.86 o
  10   4   6       50.74       56.88      7.22 o
   0   5   6       10.17       10.46      4.67 o
   1   5   6       78.43       92.65      5.34 o
   2   5   6      512.89      517.48     14.19 o
   3   5   6       83.50       97.87      4.79 o
   4   5   6      117.56      105.06      5.30 o
   5   5   6      256.26      250.36      8.75 o
   6   5   6        2.85        7.18      3.18 o
   7   5   6       94.35      102.34      6.65 o
   8   5   6      803.55      818.90     18.27 o
   9   5   6        2.88        4.45      4.28 o
  10   5   6        4.60        3.49      5.00 o
   0   6   6      168.75      169.48      9.50 o
   1   6   6      216.45      217.41      7.65 o
   2   6   6       41.01       55.73      4.28 o
   3   6   6       89.39       84.64      4.46 o
   4   6   6        7.86        6.33      2.05 o
   5   6   6     1535.95     1463.92     26.50 o
   6   6   6     1127.70     1101.14     21.60 o
   7   6   6      117.89      128.30     10.22 o
   8   6   6      230.41      261.35     10.25 o
   9   6   6       24.42       29.42      5.58 o
  10   6   6      218.18      251.63     19.53 o
   0   7   6        9.20       11.39      3.77 o
   1   7   6      700.06      645.49     15.69 o
   2   7   6        0.19        2.06      2.25 o
   3   7   6       21.07       21.00      2.81 o
   4   7   6       90.42      120.30      5.09 o
   5   7   6       95.35      102.95      5.62 o
   6   7   6     3781.52     3755.26     59.53 o
   7   7   6       23.37       24.45      4.24 o
   8   7   6      408.33      445.35     14.53 o
   9   7   6      261.06      260.66     12.18 o
  10   7   6      112.37      123.17      9.59 o
   0   8   6        0.58        1.05      3.42 o
   1   8   6        0.89       -0.11      2.04 o
   2   8   6        1.17        2.94      2.34 o
   3   8   6      119.89      118.16      5.26 o
   4   8   6        8.85        9.05      2.58 o
   5   8   6       14.38       15.75      3.05 o
   6   8   6        0.29        9.55      2.96 o
   7   8   6      104.74      102.71      6.07 o
   8   8   6      806.59      802.52     31.33 o
   9   8   6        0.12        0.22      3.92 o
   0   9   6      152.20      132.30     14.40 o
   1   9   6        6.89        4.37      2.45 o
   2   9   6      764.55      697.04     15.26 o
   3   9   6      154.18      148.75      5.66 o
   4   9   6       32.14       36.61      3.12 o
   5   9   6        2.06        1.44      2.33 o
   6   9   6       70.56       76.95      5.20 o
   7   9   6      313.36      310.98      9.58 o
   8   9   6        0.76        4.42      3.30 o
   9   9   6       40.87       30.42      5.45 o
   0  10   6       28.72       29.93      4.90 o
   1  10   6      170.01      167.90      9.14 o
   2  10   6       56.21       58.82      5.34 o
   3  10   6        2.73        1.96      2.22 o
   4  10   6      162.34      173.50      7.01 o
   5  10   6      909.82      844.87     16.54 o
   6  10   6       39.25       44.63      4.70 o
   7  10   6      573.50      613.51     16.36 o
   8  10   6        7.97        8.11      3.93 o
   9  10   6      152.55      181.30     12.17 o
   0  11   6       31.71       32.33      5.24 o
   1  11   6       49.81       47.60      4.14 o
   2  11   6        0.74       -0.59      3.34 o
   3  11   6       32.95       33.17      4.21 o
   4  11   6        7.66        5.46      3.00 o
   5  11   6        2.90        1.08      2.99 o
   6  11   6        3.56        1.75      2.95 o
   7  11   6      146.25      162.44      8.89 o
   8  11   6      197.84      244.48     11.37 o
   9  11   6       25.11       23.09      5.16 o
   0  12   6      337.85      304.04     12.93 o
   1  12   6       16.75       17.05      2.99 o
   2  12   6      111.62      105.11      5.92 o
   3  12   6      220.80      215.42      9.34 o
   4  12   6        7.32        4.96      3.20 o
   5  12   6      219.39      211.89      9.46 o
   6  12   6        3.56        1.77      3.98 o
   7  12   6       30.21       29.83      5.22 o
   8  12   6        2.67        4.66      4.50 o
   9  12   6        0.01       -1.70      4.73 o
   0  13   6       33.13       20.40      4.84 o
   1  13   6      123.77      102.05      5.86 o
   2  13   6      401.42      409.87     10.96 o
   3  13   6      338.20      312.90     13.94 o
   4  13   6      433.65      395.37     11.34 o
   5  13   6       12.64       20.13      3.69 o
   6  13   6      186.33      152.35      9.15 o
   7  13   6      509.00      447.76     14.63 o
   8  13   6        0.07        7.14      4.64 o
   9  13   6        5.23       12.84      5.65 o
   0  14   6      900.35      840.27     25.49 o
   1  14   6      487.00      482.58     16.25 o
   2  14   6     1110.77     1053.48     21.18 o
   3  14   6        0.10        6.05      2.77 o
   4  14   6      154.61      144.93      8.27 o
   5  14   6      166.57      139.04      9.62 o
   6  14   6       70.49       58.96      6.02 o
   7  14   6        1.78        4.89      3.96 o
   8  14   6        1.46       -1.52      4.04 o
   9  14   6      131.09      147.82     11.35 o
   0  15   6      246.59      256.25     12.66 o
   1  15   6      212.86      207.68      8.41 o
   2  15   6       32.84       34.57      4.20 o
   3  15   6      934.12      862.92     18.87 o
   4  15   6       99.57      100.02      7.26 o
   5  15   6       49.52       66.89      5.42 o
   6  15   6       90.01       92.01      7.48 o
   7  15   6       10.35        1.89      3.81 o
   8  15   6        9.76        9.42      5.10 o
   9  15   6      139.72      107.74      9.79 o
   0  16   6     2686.20     2489.05     61.09 o
   1  16   6      527.44      554.33     13.54 o
   2  16   6      251.79      244.11      8.69 o
   3  16   6      118.17      105.86      6.49 o
   4  16   6      108.54       94.93      7.09 o
   5  16   6      430.87      427.16     12.11 o
   6  16   6        0.82       -0.12      3.56 o
   7  16   6       19.80       21.58      4.96 o
   8  16   6      140.98      132.15     10.49 o
   9  16   6      114.36       79.33      8.77 o
   0  17   6      604.25      624.19     20.98 o
   1  17   6     1806.55     1709.51     31.65 o
   2  17   6        7.08       15.36      3.36 o
   3  17   6      417.43      394.69     12.62 o
   4  17   6     1047.42      977.33     23.09 o
   5  17   6       33.69       45.43      4.76 o
   6  17   6      337.70      289.64     12.72 o
   7  17   6        1.76       -0.07      3.81 o
   8  17   6      128.43      139.41     10.87 o
   9  17   6        0.10        1.29      5.13 o
   0  18   6      398.33      447.73     23.70 o
   1  18   6      684.50      717.92     16.44 o
   2  18   6       68.53       74.57      5.56 o
   3  18   6      125.06      102.40      8.01 o
   4  18   6       49.25       63.48      8.22 o
   5  18   6       12.09       15.09      3.76 o
   6  18   6       58.57       89.04     10.95 o
   7  18   6        0.84        1.80      3.90 o
   8  18   6       96.92      121.09     13.88 o
   9  18   6       18.94       10.69      5.61 o
   0  19   6    17636.23    17437.12    378.78 o
   1  19   6      313.97      302.47      9.74 o
   2  19   6       15.69       12.30      3.36 o
   3  19   6      102.06      110.06      7.48 o
   4  19   6      105.97      102.40      7.34 o
   5  19   6       83.74       74.09      5.86 o
   6  19   6      109.34      101.63      7.84 o
   7  19   6       91.29       87.75      7.64 o
   8  19   6       63.05       90.75      9.04 o
   9  19   6      224.91      251.29     14.86 o
   0  20   6     4569.13     4622.00    107.23 o
   1  20   6      795.89      764.80     17.48 o
   2  20   6     1635.73     1575.33     29.80 o
   3  20   6       40.16       29.69      4.67 o
   4  20   6      134.82      124.37      8.10 o
   5  20   6      532.26      480.62     13.19 o
   6  20   6      237.34      184.30     10.60 o
   7  20   6      132.04      124.01      8.87 o
   8  20   6      132.38      184.98     12.57 o
   0  21   6     3855.84     3749.39    125.81 o
   1  21   6       73.03       80.26      6.08 o
   2  21   6       72.68       93.23      6.23 o
   3  21   6       13.29       12.08      3.40 o
   4  21   6      158.50      123.17      7.98 o
   5  21   6       65.29       73.59      7.68 o
   6  21   6       66.68       72.33      6.85 o
   7  21   6        6.29       15.01      7.82 o
   8  21   6        0.02        5.75      5.19 o
   0  22   6      273.79      294.19     21.51 o
   1  22   6    11057.41    10933.94    170.53 o
   2  22   6      701.23      635.21     15.57 o
   3  22   6      147.32      160.86      9.29 o
   4  22   6      269.11      268.22     11.30 o
   5  22   6      484.13      446.62     12.83 o
   6  22   6      202.95      177.29     12.27 o
   7  22   6      348.94      327.24     13.63 o
   8  22   6      215.88      242.72     14.46 o
   0  23   6     3796.00     3639.79     87.23 o
   1  23   6      236.93      248.10     11.01 o
   2  23   6      545.26      526.92     14.53 o
   3  23   6      518.24      481.04     14.75 o
   4  23   6        2.63        1.97      3.61 o
   5  23   6      177.47      218.69      9.60 o
   6  23   6        9.82       -0.30      6.26 o
   7  23   6        5.99        7.35      4.67 o
   8  23   6        9.68       17.39      6.04 o
   0  24   6      465.97      472.49     18.61 o
   1  24   6      404.50      427.41     15.26 o
   2  24   6       62.77       67.01      5.65 o
   3  24   6      656.21      558.68     17.15 o
   4  24   6      262.11      256.87     11.50 o
   5  24   6      830.45      867.17     19.77 o
   6  24   6       85.37      113.69      8.88 o
   7  24   6      159.78      133.62      9.56 o
   8  24   6        9.10        2.79      5.39 o
   0  25   6      576.43      563.43     22.87 o
   1  25   6       69.08       69.04      5.83 o
   2  25   6      752.48      750.53     17.72 o
   3  25   6        0.83        0.19      3.47 o
   4  25   6      374.65      338.15     12.38 o
   5  25   6      587.73      545.10     15.19 o
   6  25   6        1.58        5.49      4.08 o
   7  25   6      329.63      329.67     14.23 o
   8  25   6       22.31       22.13      6.34 o
   0  26   6     3564.71     3372.66     81.66 o
   1  26   6       41.63       37.43      4.82 o
   2  26   6       53.73       42.52      4.94 o
   3  26   6        9.50       -0.10      3.33 o
   4  26   6       75.94      141.75      9.93 o
   5  26   6      144.00      139.44      8.74 o
   6  26   6       23.29       11.62      4.89 o
   7  26   6      123.57      114.35      9.28 o
   8  26   6        9.49        3.16      5.60 o
   0  27   6     2286.25     2193.53     76.08 o
   1  27   6        0.18        0.22      3.23 o
   2  27   6        5.47        6.23      3.39 o
   3  27   6        1.27        4.29      4.51 o
   4  27   6      542.03      555.58     18.32 o
   5  27   6       71.67       75.66      8.23 o
   6  27   6      485.98      505.56     16.52 o
   7  27   6      197.74      235.77     14.19 o
   0  28   6     2615.18     2543.07     64.44 o
   1  28   6        2.53        2.82      3.52 o
   2  28   6      138.90      113.10      7.22 o
   3  28   6      155.13      170.72     10.83 o
   4  28   6        1.03        1.59      4.28 o
   5  28   6      200.19      207.26      9.87 o
   6  28   6       32.04       30.57      5.79 o
   7  28   6        0.00       -1.20      4.94 o
   0  29   6       48.53       41.84     10.91 o
   1  29   6       15.93       13.67      3.96 o
   2  29   6       44.21       48.27      5.90 o
   3  29   6       27.49        7.69      4.51 o
   4  29   6       62.40       48.78      6.65 o
   5  29   6      531.87      450.86     15.33 o
   6  29   6        3.40       12.21      4.23 o
   7  29   6        0.10        3.43      5.50 o
   0  30   6       25.94       29.82      6.64 o
   1  30   6      309.67      323.53     11.15 o
   2  30   6       12.88       12.98      4.09 o
   3  30   6        1.40        3.89      4.22 o
   4  30   6       25.08       19.17      7.07 o
   5  30   6        0.45        4.31      3.77 o
   6  30   6       19.47       23.10      6.70 o
   7  30   6       60.42       74.18      9.03 o
   0  31   6      439.26      467.76     41.64 o
   1  31   6       76.29       77.23      6.25 o
   2  31   6        1.02        5.61      3.64 o
   3  31   6        1.70       -0.39      4.55 o
   4  31   6      205.15      199.30     18.09 o
   5  31   6        6.67       14.52      4.28 o
   6  31   6       56.51       71.24      6.46 o
   7  31   6      196.84      241.54     15.09 o
   0  32   6      387.41      387.32     36.75 o
   1  32   6      180.51      198.05      9.66 o
   2  32   6      121.90      112.86      7.54 o
   3  32   6      171.51      240.47     17.73 o
   4  32   6       18.10       19.15      5.35 o
   5  32   6       41.16       45.71      6.07 o
   6  32   6       50.69       57.46      6.17 o
   0  33   6       58.52       49.26      7.67 o
   1  33   6       13.03        7.75      3.87 o
   2  33   6        8.77        4.82      3.59 o
   3  33   6       35.82       33.37      6.11 o
   4  33   6       32.75       50.16      6.94 o
   5  33   6       90.46       94.30      7.78 o
   6  33   6       12.22        3.75      4.20 o
   0  34   6       54.62       60.20      8.55 o
   1  34   6        1.58        2.81      3.78 o
   2  34   6        1.52        2.26      3.64 o
   3  34   6        0.73        3.80      4.74 o
   4  34   6      269.58      303.77     14.18 o
   5  34   6       88.77      133.16     10.84 o
   6  34   6       77.54      121.28      9.95 o
   0  35   6      234.34      273.80     15.78 o
   1  35   6       26.12       35.67      5.23 o
   2  35   6        2.44        1.06      3.65 o
   3  35   6       46.70       75.40      8.04 o
   4  35   6       49.51       54.22      7.24 o
   5  35   6      110.58      131.96      9.12 o
   0  36   6       26.08       15.27      8.63 o
   1  36   6       37.32       39.29      5.37 o
   2  36   6      300.48      324.61     12.05 o
   3  36   6       91.31       96.42      8.84 o
   4  36   6        1.25       -1.10      4.79 o
   5  36   6      180.67      210.17     10.78 o
   0  37   6      162.05      177.61     13.58 o
   1  37   6       96.00      109.10      7.74 o
   2  37   6      388.29      370.02     16.75 o
   3  37   6       46.35       44.82     10.41 o
   4  37   6      125.31      128.36     10.04 o
   5  37   6       96.42      103.20      8.35 o
   0  38   6      126.13      134.69     12.03 o
   1  38   6        1.13        0.23      3.94 o
   2  38   6        4.26        0.24      4.88 o
   3  38   6        9.93       17.96      5.86 o
   4  38   6       10.68       25.36      6.28 o
   0  39   6        1.52        6.27      6.51 o
   1  39   6      197.86      256.61     16.06 o
   2  39   6        7.49       18.21      5.24 o
   3  39   6      571.21      613.93     30.83 o
   4  39   6      505.48      646.08     37.00 o
   0  40   6      412.52      462.30     30.71 o
   1  40   6        5.55        4.23      4.21 o
   2  40   6      558.97      620.40     20.81 o
   3  40   6      142.61      163.55     11.44 o
   0  41   6      165.42      154.24     13.41 o
   1  41   6       26.53       19.32      4.86 o
   2  41   6        0.00        7.58      5.41 o
   3  41   6        0.02        2.67      5.29 o
   0  42   6      274.47      322.61     24.22 o
   1  42   6      258.64      357.11     23.09 o
   2  42   6      478.91      554.70     19.65 o
   0  43   6       21.05       42.22     10.26 o
   1   1   7       23.26       24.63      3.65 o
   2   1   7       74.62       95.99      7.49 o
   3   1   7      209.38      219.68      8.58 o
   4   1   7      212.04      204.44      8.20 o
   5   1   7      144.07      138.19      7.37 o
   6   1   7     1138.34     1211.66     23.78 o
   7   1   7      892.87      875.48     20.91 o
   8   1   7      596.66      615.56     15.74 o
   9   1   7       85.46       67.28      7.44 o
   1   2   7      371.02      418.47     11.56 o
   2   2   7      564.45      556.48     15.85 o
   3   2   7        0.77        2.23      3.08 o
   4   2   7        8.81        6.20      2.75 o
   5   2   7       41.02       36.09      4.28 o
   6   2   7      139.21      138.30      8.43 o
   7   2   7      455.04      531.78     14.16 o
   8   2   7      367.07      432.36     12.90 o
   9   2   7      200.42      249.01     13.05 o
   1   3   7       46.18       47.24      7.20 o
   2   3   7      641.22      633.37     17.32 o
   3   3   7      160.67      137.49      7.37 o
   4   3   7      319.95      327.09      8.68 o
   5   3   7        1.07        5.53      3.15 o
   6   3   7      420.04      415.49     11.85 o
   7   3   7      237.84      240.12     10.31 o
   8   3   7        5.04        7.81      3.93 o
   9   3   7      173.08      198.95     11.69 o
   1   4   7     1014.10     1018.97     23.90 o
   2   4   7        4.52        7.56      3.88 o
   3   4   7       51.12       48.41      4.61 o
   4   4   7       23.53       20.86      2.94 o
   5   4   7       61.70       52.35      4.86 o
   6   4   7      173.59      193.46      8.78 o
   7   4   7       39.24       45.01      5.18 o
   8   4   7      200.19      231.68     10.39 o
   9   4   7      893.69      931.13     24.45 o
   1   5   7       21.65       28.04      4.67 o
   2   5   7        1.16        3.96      3.25 o
   3   5   7     3246.98     3158.77     53.52 o
   4   5   7      377.93      346.16      9.51 o
   5   5   7      158.27      159.82      7.43 o
   6   5   7      670.15      691.05     16.14 o
   7   5   7     1269.55     1349.04     26.36 o
   8   5   7      164.57      173.77      9.17 o
   9   5   7       68.49       95.99      8.77 o
   1   6   7       13.22       10.09      3.88 o
   2   6   7        1.39        3.61      3.12 o
   3   6   7     1409.86     1314.99     25.71 o
   4   6   7        2.16        1.11      2.38 o
   5   6   7      228.65      245.40      8.97 o
   6   6   7       14.47        6.44      3.63 o
   7   6   7     1268.10     1360.15     27.12 o
   8   6   7      917.05      943.84     21.16 o
   9   6   7     1285.28     1370.99     30.40 o
   1   7   7        4.89        2.87      2.76 o
   2   7   7      280.46      257.24     10.24 o
   3   7   7        2.56        8.35      3.62 o
   4   7   7      276.66      275.04     10.20 o
   5   7   7        1.61        1.57      3.12 o
   6   7   7      343.05      343.26     11.43 o
   7   7   7        7.90       17.59      4.26 o
   8   7   7       53.24       70.74      6.51 o
   9   7   7      427.06      424.92     17.46 o
   1   8   7      134.56      134.19      8.17 o
   2   8   7      563.44      569.30     16.20 o
   3   8   7       20.89       14.52      3.86 o
   4   8   7     1442.76     1425.95     27.77 o
   5   8   7      215.04      221.10     12.85 o
   6   8   7      145.78      142.52     13.27 o
   7   8   7       99.38      100.73     10.04 o
   8   8   7      163.35      173.26     10.78 o
   9   8   7       14.45       14.93      6.04 o
   1   9   7      146.86      146.91      8.53 o
   2   9   7     2162.51     2073.51     47.04 o
   3   9   7      755.14      715.23     19.07 o
   4   9   7       45.95       51.34      5.08 o
   5   9   7       18.12       14.92      4.45 o
   6   9   7        0.45       -2.47      3.40 o
   7   9   7        0.25        2.02      4.24 o
   8   9   7      623.94      686.43     19.99 o
   9   9   7       64.17       60.78      9.38 o
   1  10   7       65.28       67.38      6.65 o
   2  10   7     1190.92     1155.17     26.54 o
   3  10   7      843.33      800.76     21.33 o
   4  10   7      378.37      333.82     10.87 o
   5  10   7        5.10        1.99      3.67 o
   6  10   7       41.99       44.54      7.30 o
   7  10   7       72.61       82.57      7.68 o
   8  10   7      109.92       92.90      9.36 o
   1  11   7      339.09      301.31     11.17 o
   2  11   7      437.91      401.72     14.48 o
   3  11   7        2.91       -2.01      3.85 o
   4  11   7       12.67       22.70      4.22 o
   5  11   7       26.93       31.86      5.20 o
   6  11   7       93.16       94.46      8.04 o
   7  11   7      125.21      126.21     10.14 o
   8  11   7        0.02        1.10      5.13 o
   1  12   7      644.15      599.98     16.71 o
   2  12   7      448.43      406.86     13.10 o
   3  12   7      153.63      134.98      8.40 o
   4  12   7        9.05        5.26      3.49 o
   5  12   7       43.48       41.18      6.11 o
   6  12   7      104.68      108.09      9.17 o
   7  12   7      451.08      451.16     16.99 o
   8  12   7        0.43        6.24      4.89 o
   1  13   7      784.35      755.58     19.47 o
   2  13   7      361.46      342.16     12.05 o
   3  13   7      532.43      499.80     15.08 o
   4  13   7      132.70      124.03      8.18 o
   5  13   7      476.93      451.52     14.49 o
   6  13   7      280.13      264.58     14.89 o
   7  13   7      732.08      812.19     24.61 o
   8  13   7      573.38      559.67     18.98 o
   1  14   7      166.25      196.18      9.94 o
   2  14   7        0.58       -3.41      3.41 o
   3  14   7      442.72      438.54     13.90 o
   4  14   7      149.00      141.67      8.91 o
   5  14   7       16.52       10.20      4.22 o
   6  14   7        7.47        8.26      4.36 o
   7  14   7      312.47      276.32     13.33 o
   8  14   7      368.83      411.27     15.39 o
   1  15   7     1327.88     1254.31     35.05 o
   2  15   7      111.45      113.20     10.84 o
   3  15   7      599.99      564.48     16.45 o
   4  15   7      179.82      162.58      9.51 o
   5  15   7       48.55       33.36      4.93 o
   6  15   7      213.75      214.84     11.60 o
   7  15   7       42.01       50.59      7.76 o
   8  15   7       19.69       18.27      5.37 o
   1  16   7      239.14      268.18     11.14 o
   2  16   7      411.75      384.51     12.94 o
   3  16   7       35.67       35.50      5.16 o
   4  16   7      157.02      124.86      8.47 o
   5  16   7        0.80        3.26      3.42 o
   6  16   7      148.98      170.58     10.52 o
   7  16   7       82.47      105.95      8.59 o
   8  16   7      113.96      100.30      9.95 o
   1  17   7     1050.47     1004.59     21.36 o
   2  17   7      695.50      651.24     18.01 o
   3  17   7     1617.05     1564.64     34.07 o
   4  17   7      322.20      300.03     12.44 o
   5  17   7       13.69        8.57      3.87 o
   6  17   7       14.17       10.72      4.59 o
   7  17   7       33.04       16.41      5.08 o
   8  17   7        3.16        0.00      5.34 o
   1  18   7      185.73      177.70      8.84 o
   2  18   7      441.92      414.99     13.82 o
   3  18   7     1032.98     1003.62     24.48 o
   4  18   7      340.95      309.70     13.65 o
   5  18   7       25.45       14.20      4.10 o
   6  18   7      602.74      561.70     17.34 o
   7  18   7       13.35       21.09      5.35 o
   8  18   7       18.37        1.31      6.30 o
   1  19   7     1117.38     1105.70     23.24 o
   2  19   7      296.36      266.08     12.29 o
   3  19   7       16.06       15.11      4.43 o
   4  19   7       48.66       51.16      6.76 o
   5  19   7       19.32       18.08      4.17 o
   6  19   7       25.73       10.09      4.59 o
   7  19   7        0.00        2.50      4.61 o
   8  19   7       46.83       30.29      7.33 o
   1  20   7      975.75     1015.34     21.95 o
   2  20   7        7.74        5.17      3.70 o
   3  20   7      502.35      461.63     16.70 o
   4  20   7      680.08      698.13     21.52 o
   5  20   7        1.31       -2.21      3.39 o
   6  20   7        0.45       -2.40      4.10 o
   7  20   7       56.50       56.91      7.07 o
   1  21   7      841.82      815.30     19.00 o
   2  21   7     1516.30     1441.08     32.17 o
   3  21   7      783.22      768.23     23.07 o
   4  21   7       19.00       25.08      8.09 o
   5  21   7      104.97      102.12      8.29 o
   6  21   7        0.00        1.12      4.43 o
   7  21   7      146.47      183.07     11.40 o
   1  22   7       97.36       83.16      6.51 o
   2  22   7      577.76      604.21     18.41 o
   3  22   7       18.44       26.60      5.75 o
   4  22   7      273.32      276.21     16.01 o
   5  22   7      126.07      128.91      8.02 o
   6  22   7        2.51       -1.38      4.46 o
   7  22   7       92.11       86.76      8.43 o
   1  23   7      909.84      866.63     19.91 o
   2  23   7       94.61      104.03      8.02 o
   3  23   7       92.42       87.27      8.74 o
   4  23   7      128.02      105.40      9.51 o
   5  23   7       83.87       68.25      7.21 o
   6  23   7      124.45      162.31     10.73 o
   7  23   7      182.29      202.59     13.76 o
   1  24   7      159.85      165.37     10.22 o
   2  24   7      156.66      149.63      9.57 o
   3  24   7      192.52      194.97     11.97 o
   4  24   7     1103.36     1007.10     28.21 o
   5  24   7      123.32      158.04      8.99 o
   6  24   7      179.76      177.76     11.12 o
   7  24   7      236.91      252.51     14.48 o
   1  25   7      709.09      694.93     17.39 o
   2  25   7      127.95      123.12      8.66 o
   3  25   7        1.10       -2.07      4.55 o
   4  25   7       40.02       41.88      9.62 o
   5  25   7      158.63      187.75     10.53 o
   6  25   7        7.33       -2.06      4.44 o
   7  25   7        8.16        7.79      5.85 o
   1  26   7       96.06       87.75      6.92 o
   2  26   7      313.05      324.49     12.89 o
   3  26   7        8.89       10.97      5.05 o
   4  26   7        1.67        1.33      4.74 o
   5  26   7        9.65        2.86      4.29 o
   6  26   7       58.78       55.06      7.18 o
   1  27   7      140.69       99.34      7.19 o
   2  27   7        4.54        9.39      4.46 o
   3  27   7       69.18       71.56      7.92 o
   4  27   7       62.22       59.38      7.68 o
   5  27   7       54.47      102.87      8.18 o
   6  27   7      142.96      166.95     13.76 o
   1  28   7      505.91      522.34     14.75 o
   2  28   7        3.40        6.57      3.85 o
   3  28   7       95.29       80.33      9.64 o
   4  28   7        0.24       -3.37      4.66 o
   5  28   7       24.91        8.45      4.74 o
   6  28   7        4.84        5.66      5.09 o
   1  29   7      117.36      124.52      8.20 o
   2  29   7       49.82       49.11      5.73 o
   3  29   7       48.78       51.59      7.59 o
   4  29   7       83.93       96.71     14.26 o
   5  29   7       64.59       54.28      6.89 o
   6  29   7       36.10       51.85      7.27 o
   1  30   7       70.15       73.06      6.59 o
   2  30   7        0.37       -1.41      3.66 o
   3  30   7       22.37       34.81      6.84 o
   4  30   7        0.10       -3.24      4.84 o
   5  30   7      297.80      386.68     19.09 o
   1  31   7      684.68      708.74     24.91 o
   2  31   7      214.34      257.68     11.46 o
   3  31   7        5.27        0.76      4.87 o
   4  31   7       20.06       24.30      6.51 o
   5  31   7      155.65      188.94     10.89 o
   1  32   7      146.25      154.34      9.23 o
   2  32   7       76.17       84.18      7.19 o
   3  32   7      550.06      636.98     21.28 o
   4  32   7      303.05      351.98     17.87 o
   5  32   7      123.39      151.54     10.00 o
   1  33   7       82.70      105.69      7.90 o
   2  33   7        0.24        2.45      4.15 o
   3  33   7      543.33      579.06     30.06 o
   4  33   7      549.01      557.85     19.85 o
   5  33   7        0.08        0.86      5.11 o
   1  34   7      149.15      201.99     10.58 o
   2  34   7       55.49       57.12      6.39 o
   3  34   7       72.58      106.40      9.85 o
   4  34   7      126.92      130.36     12.98 o
   1  35   7        9.53       22.03      5.25 o
   2  35   7       44.86       57.97      7.14 o
   3  35   7       44.49       50.27      7.97 o
   4  35   7     1014.69     1105.37     68.48 o
   1  36   7       67.30       71.02      7.05 o
   2  36   7       95.81      127.27      9.51 o
   3  36   7       49.04       52.28      8.18 o
   1  37   7      160.14      198.23     10.64 o
   2  37   7      202.75      260.81     13.33 o
   3  37   7       24.92       28.51      7.05 o
   1  38   7       79.43      127.71      9.00 o
   2  38   7       20.36        5.89      5.39 o
   1  39   7      304.32      405.35     33.92 o
   0   0   8      148.91      145.98     21.36 o
   1   0   8      283.67      279.86     20.47 o
   2   0   8       55.52       63.79     16.02 o
   3   0   8        2.47        6.31      4.22 o
   4   0   8      196.27      199.98     16.25 o
   5   0   8       85.52       70.78     11.02 o
   6   0   8      598.77      655.98     23.10 o
   7   0   8      245.62      256.09     15.70 o
   8   0   8     1087.10     1188.60     44.82 o
   0   1   8       95.86       94.38     12.59 o
   1   1   8      368.04      362.45     15.21 o
   2   1   8       71.44       73.44      8.61 o
   3   1   8      330.68      337.94     10.88 o
   4   1   8      470.65      467.43     14.49 o
   5   1   8      260.78      273.54     10.40 o
   6   1   8      332.12      358.26     11.91 o
   7   1   8        2.71        2.44      4.02 o
   8   1   8        0.32        9.53      4.91 o
   0   2   8       30.55       27.82      8.48 o
   1   2   8        2.01        5.29      4.33 o
   2   2   8      315.78      338.93     15.03 o
   3   2   8        2.57        3.12      3.65 o
   4   2   8      211.97      214.01     10.64 o
   5   2   8       27.70       19.26      3.97 o
   6   2   8      810.87      868.05     21.51 o
   7   2   8        0.04       -1.96      4.22 o
   8   2   8      422.43      460.03     15.30 o
   0   3   8      772.57      778.54     41.83 o
   1   3   8      322.70      297.50     14.41 o
   2   3   8      114.43      107.28      8.85 o
   3   3   8       50.93       43.74      4.87 o
   4   3   8       64.61       64.29      6.29 o
   5   3   8        3.10        0.52      3.49 o
   6   3   8      425.13      458.39     13.53 o
   7   3   8        1.86        7.17      4.39 o
   8   3   8       17.62       19.43      6.20 o
   0   4   8      360.56      342.77     20.77 o
   1   4   8       64.64       73.14     10.53 o
   2   4   8        3.54        0.96      3.97 o
   3   4   8        2.16       -0.97      3.53 o
   4   4   8      284.67      279.40     11.78 o
   5   4   8       10.99        8.35      4.64 o
   6   4   8       34.04       42.04      6.24 o
   7   4   8      187.02      208.39     11.95 o
   8   4   8        0.00        2.68      5.11 o
   0   5   8      394.64      369.11     28.48 o
   1   5   8       16.92       16.70      5.72 o
   2   5   8      523.82      519.82     15.89 o
   3   5   8       20.51       23.44      4.68 o
   4   5   8      478.83      472.17     15.08 o
   5   5   8       47.15       40.29      5.91 o
   6   5   8       40.05       41.23      8.87 o
   7   5   8      281.50      289.97     18.85 o
   8   5   8      116.48      112.80      9.48 o
   0   6   8        1.07        7.57      6.92 o
   1   6   8     1028.60     1029.31     68.27 o
   2   6   8        6.62        4.07      3.72 o
   3   6   8      923.18      868.44     22.73 o
   4   6   8       82.04       99.66      7.93 o
   5   6   8      224.48      245.68     12.47 o
   6   6   8      152.54      162.56     10.31 o
   7   6   8      475.94      521.29     17.32 o
   0   7   8      459.74      477.09     36.49 o
   1   7   8      219.30      203.26     12.47 o
   2   7   8      150.85      141.94      9.03 o
   3   7   8       81.92       77.83      7.03 o
   4   7   8      140.58      151.31      9.34 o
   5   7   8        0.06        1.80      4.10 o
   6   7   8      278.24      305.77     14.27 o
   7   7   8      510.96      566.06     18.07 o
   0   8   8     1949.19     1895.02     92.57 o
   1   8   8       93.36       97.88      8.94 o
   2   8   8      148.40      162.35     14.38 o
   3   8   8      269.39      243.14     11.53 o
   4   8   8       87.97       90.07      7.35 o
   5   8   8       13.27        9.82      4.34 o
   6   8   8      257.57      276.33     13.59 o
   7   8   8       75.37       87.40      8.60 o
   0   9   8     2126.41     1925.03     65.42 o
   1   9   8        0.09       -3.66      4.15 o
   2   9   8      219.34      243.66     11.52 o
   3   9   8       15.54       11.35      4.31 o
   4   9   8      173.77      172.54      9.95 o
   5   9   8       92.61       82.85      7.73 o
   6   9   8      649.53      641.32     19.25 o
   7   9   8       67.05       66.72      7.77 o
   0  10   8      869.98      838.42     35.18 o
   1  10   8      132.69      145.52     10.48 o
   2  10   8      359.98      351.53     14.05 o
   3  10   8       25.98       24.60      5.17 o
   4  10   8     1040.20     1094.02     26.20 o
   5  10   8       34.92       37.26      5.85 o
   6  10   8        7.38        7.40      4.79 o
   7  10   8      401.53      428.98     17.39 o
   0  11   8      108.46       85.72     11.91 o
   1  11   8      111.51      106.39      9.18 o
   2  11   8      215.80      185.90     10.40 o
   3  11   8      228.24      247.03     12.94 o
   4  11   8      343.35      352.62     14.20 o
   5  11   8       77.64       86.49      8.40 o
   6  11   8        2.26       -4.63      4.63 o
   7  11   8       83.37       88.55      9.39 o
   0  12   8      146.61      132.82     14.44 o
   1  12   8      420.25      407.38     16.01 o
   2  12   8      262.12      245.18     11.91 o
   3  12   8      157.94      158.26      9.81 o
   4  12   8       30.40       23.35      5.07 o
   5  12   8       36.47       42.46      6.12 o
   6  12   8      336.04      337.48     14.66 o
   7  12   8     1194.73     1232.71     30.45 o
   0  13   8      574.61      525.48     26.41 o
   1  13   8       99.66      106.22      9.27 o
   2  13   8        0.56        2.96      3.68 o
   3  13   8      910.27      816.94     21.71 o
   4  13   8       18.06       23.84      5.11 o
   5  13   8      359.32      337.21     16.15 o
   6  13   8       46.92       56.00      7.29 o
   7  13   8      355.32      366.41     15.12 o
   0  14   8       26.66       26.54      8.48 o
   1  14   8     1735.65     1728.93     37.05 o
   2  14   8      275.00      285.63     12.42 o
   3  14   8      288.47      281.57     14.07 o
   4  14   8      389.53      372.59     17.34 o
   5  14   8       19.38       11.52      4.58 o
   6  14   8       91.76      120.69      9.25 o
   7  14   8        0.55       -2.60      4.44 o
   0  15   8      745.89      712.41     52.52 o
   1  15   8     2377.95     2321.75     47.38 o
   2  15   8       31.89       21.11      4.77 o
   3  15   8       73.27       67.99      7.84 o
   4  15   8      271.22      242.58     13.83 o
   5  15   8       28.44       20.78      5.21 o
   6  15   8      324.64      362.90     14.98 o
   7  15   8        3.95        1.26      4.72 o
   0  16   8       10.88       20.12      7.85 o
   1  16   8       32.84       34.83      5.56 o
   2  16   8     1110.32     1075.02     26.41 o
   3  16   8      170.33      145.20     10.59 o
   4  16   8       18.71       14.94      6.42 o
   5  16   8        0.00        1.88      4.74 o
   6  16   8       37.64       28.50      5.95 o
   7  16   8        9.28        1.71      4.81 o
   0  17   8       75.01       61.88     10.70 o
   1  17   8        1.57       -0.76      3.75 o
   2  17   8       99.11      107.75      8.13 o
   3  17   8       57.64       50.95     11.31 o
   4  17   8        1.35       -1.65      4.31 o
   5  17   8      135.97      121.49     10.28 o
   6  17   8       34.34       22.85      5.73 o
   7  17   8      102.86      115.03      9.72 o
   0  18   8      309.32      302.56     21.15 o
   1  18   8       44.59       49.69      6.07 o
   2  18   8       20.61       12.96      4.54 o
   3  18   8       79.65       76.39      9.64 o
   4  18   8      109.01       83.59     12.57 o
   5  18   8       21.11       23.75      6.40 o
   6  18   8       65.96       46.84      6.87 o
   0  19   8      445.08      390.36     43.17 o
   1  19   8      306.54      302.70     12.66 o
   2  19   8        0.09        5.78      4.34 o
   3  19   8       18.82        6.37      5.05 o
   4  19   8      122.29      104.16      9.50 o
   5  19   8      137.23      152.01     11.36 o
   6  19   8      135.11      152.22     10.79 o
   0  20   8       70.57       65.31     19.14 o
   1  20   8       70.41       79.00     10.04 o
   2  20   8      254.61      256.12     12.79 o
   3  20   8      241.54      234.35     13.84 o
   4  20   8        5.57        0.07      7.58 o
   5  20   8      115.63       97.51      9.52 o
   6  20   8       58.44       79.79      8.20 o
   0  21   8       82.89      104.01     13.52 o
   1  21   8       58.55       49.47      6.29 o
   2  21   8      143.15      119.08      8.90 o
   3  21   8       40.42       22.60      6.06 o
   4  21   8       21.56       29.89      6.40 o
   5  21   8       12.98       11.29      5.86 o
   6  21   8       32.35       33.27      6.59 o
   0  22   8        1.08        2.55      7.22 o
   1  22   8        2.57        2.86      4.39 o
   2  22   8       49.09       52.51      6.60 o
   3  22   8        4.44        7.28      5.10 o
   4  22   8        0.00        4.27      6.94 o
   5  22   8        0.21        8.53      5.46 o
   6  22   8       25.96       22.61      5.96 o
   0  23   8      417.20      384.87     63.64 o
   1  23   8      215.92      187.29     10.96 o
   2  23   8       28.17       22.75      5.37 o
   3  23   8       66.37       65.48     12.59 o
   4  23   8       52.51       43.21      7.30 o
   5  23   8       50.45       41.18      7.50 o
   6  23   8      109.31      132.47     11.43 o
   0  24   8       79.49       64.03     14.24 o
   1  24   8      140.90      141.01      9.73 o
   2  24   8        1.29        0.29      4.32 o
   3  24   8       59.06       63.35      8.06 o
   4  24   8        0.01       -4.24      4.70 o
   5  24   8      376.62      403.86     20.68 o
   0  25   8      178.54      214.62     19.28 o
   1  25   8      497.42      499.46     21.26 o
   2  25   8        1.23       -1.04      5.00 o
   3  25   8        3.76        6.93      5.50 o
   4  25   8        7.86        3.12      5.34 o
   5  25   8       15.95        9.73      6.09 o
   0  26   8      773.49      701.81     34.09 o
   1  26   8       39.70       42.94     10.13 o
   2  26   8       47.59       53.47      6.83 o
   3  26   8       25.94       17.70      6.23 o
   4  26   8        2.94        1.69      5.88 o
   5  26   8        9.42       10.42      6.40 o
   0  27   8     3160.47     3056.99     77.64 o
   1  27   8      182.23      191.98     13.83 o
   2  27   8       51.99       52.37      7.76 o
   3  27   8      318.08      339.97     16.31 o
   4  27   8       15.60       26.13      6.72 o
   5  27   8      130.59      171.09     12.46 o
   0  28   8     2533.22     2334.44     62.32 o
   1  28   8      119.89      121.18     10.78 o
   2  28   8      258.35      277.09     15.25 o
   3  28   8        0.00       -1.31      5.66 o
   4  28   8     1043.85     1063.77     37.64 o
   0  29   8     1658.50     1482.23     59.11 o
   1  29   8      324.22      270.19     13.80 o
   2  29   8       14.47       15.41      8.74 o
   3  29   8      252.45      275.87     15.65 o
   4  29   8      446.19      465.06     21.19 o
   0  30   8       44.06       10.33      7.09 o
   1  30   8      664.54      632.45     19.66 o
   2  30   8      165.70      179.79     12.94 o
   3  30   8       96.70      110.31     12.44 o
   0  31   8       39.27       34.91      9.28 o
   1  31   8       74.51       51.63      7.23 o
   2  31   8      182.51      187.60     12.95 o
   3  31   8        1.04       -5.06      7.45 o
   0  32   8      477.58      590.18     24.38 o
   1  32   8     1171.88     1317.41     44.68 o
   2  32   8       16.29       15.78     12.52 o
   0  33   8       14.68       -0.39      6.64 o
   1  33   8      254.28      241.86     13.45 o
   2  33   8      193.20      235.76     14.67 o
   0  34   8      988.86      911.55     51.63 o
   1  34   8      134.55      126.21     10.27 o
   1   1   9       16.72       16.63      6.38 o
   2   1   9       63.28       70.60      8.99 o
   3   1   9       73.26       67.94      7.70 o
   4   1   9       44.38       51.68      7.37 o
   5   1   9       49.32       43.04      7.09 o
   6   1   9       92.10       96.52     17.72 o
   1   2   9      225.72      229.08     14.55 o
   2   2   9      355.20      351.97     20.38 o
   3   2   9       33.66       25.39      5.26 o
   4   2   9       99.32      102.31     10.66 o
   5   2   9       53.91       72.24      8.39 o
   6   2   9      112.89      138.58     11.82 o
   1   3   9       28.56       31.14      6.68 o
   2   3   9      104.60       98.65     11.62 o
   3   3   9        2.29       -1.31      3.83 o
   4   3   9        4.25        5.52      4.79 o
   5   3   9        0.94       -4.87      4.87 o
   6   3   9      669.43      695.71     20.43 o
   1   4   9     2173.49     2321.02     65.09 o
   2   4   9      151.43      158.50     11.93 o
   3   4   9        2.05        6.14      5.19 o
   4   4   9        3.48        0.09      4.97 o
   5   4   9      243.44      290.15     15.96 o
   6   4   9       51.23       55.70      8.60 o
   1   5   9      491.89      564.45     38.84 o
   2   5   9       10.38       11.39      5.20 o
   3   5   9      106.19       94.38      9.37 o
   4   5   9       45.83       42.33      7.11 o
   5   5   9        5.26        3.96      5.57 o
   6   5   9      156.66      183.52     11.66 o
   1   6   9       57.03       53.77      8.35 o
   2   6   9       11.16        8.66      5.32 o
   3   6   9      192.95      190.04     12.88 o
   4   6   9        0.20        0.07      4.94 o
   5   6   9       42.03       44.95      7.85 o
   6   6   9      165.48      204.10     12.40 o
   1   7   9      495.87      479.63     18.70 o
   2   7   9        4.92        5.51      4.94 o
   3   7   9       42.10       43.86      8.36 o
   4   7   9       81.96      104.67      9.83 o
   5   7   9        1.32       -4.59      4.59 o
   6   7   9      276.15      328.05     18.74 o
   1   8   9      411.87      433.59     23.52 o
   2   8   9       54.95       60.11     10.66 o
   3   8   9       15.04       11.30      6.41 o
   4   8   9       16.07        7.44      5.57 o
   5   8   9        2.09       16.90      5.97 o
   6   8   9       29.54       38.88      6.60 o
   1   9   9     1559.85     1494.53     39.12 o
   2   9   9      248.65      254.85     17.03 o
   3   9   9      614.14      628.71     25.70 o
   4   9   9       92.57      103.40      9.94 o
   5   9   9       26.72       34.16      7.19 o
   6   9   9      232.90      234.32     13.44 o
   1  10   9       10.68        9.98      5.39 o
   2  10   9       99.33      112.61      9.95 o
   3  10   9        2.40       -0.76      6.41 o
   4  10   9      882.28      871.41     29.60 o
   5  10   9       63.86       56.94      9.22 o
   6  10   9       20.95       17.92      6.42 o
   1  11   9      305.64      326.49     15.40 o
   2  11   9     1592.60     1552.60     40.45 o
   3  11   9      444.74      379.28     26.25 o
   4  11   9        1.13       -3.12      4.45 o
   5  11   9       17.63       15.25      5.97 o
   6  11   9      645.03      677.92     23.08 o
   1  12   9     2054.59     1979.97     48.90 o
   2  12   9       50.76       50.09      8.04 o
   3  12   9      535.13      490.19     25.82 o
   4  12   9        1.25        4.85      4.94 o
   5  12   9        2.42        3.12      5.05 o
   1  13   9      509.18      496.52     18.94 o
   2  13   9      256.03      248.96     15.06 o
   3  13   9      921.08      837.82     25.70 o
   4  13   9        7.33        3.81      6.22 o
   5  13   9       22.30       17.45      6.08 o
   1  14   9      297.74      288.02     15.34 o
   2  14   9      303.00      265.81     16.19 o
   3  14   9       15.35       16.02      5.89 o
   4  14   9      207.84      212.86     13.28 o
   5  14   9      162.47      211.81     13.92 o
   1  15   9       16.69       10.35      6.04 o
   2  15   9      260.77      246.84     16.19 o
   3  15   9      363.72      366.64     16.17 o
   4  15   9       10.97       12.33      5.26 o
   5  15   9       12.54       11.08      5.72 o
   1  16   9       23.64       10.28      6.04 o
   2  16   9       96.60       90.46     10.79 o
   3  16   9       80.06       95.44      9.75 o
   4  16   9       72.46       73.00      7.92 o
   5  16   9       71.79       75.21      9.54 o
   1  17   9       19.95        6.86      5.31 o
   2  17   9      254.03      251.68     14.99 o
   3  17   9      113.25      118.34     10.50 o
   4  17   9      116.12      106.36      8.95 o
   5  17   9        3.61        9.71      6.23 o
   1  18   9        9.94       12.38      5.70 o
   2  18   9        0.91       -1.86      4.87 o
   3  18   9       23.64       14.72      6.30 o
   4  18   9       18.14        8.76      7.84 o
   5  18   9        3.03        7.81      8.11 o
   1  19   9        1.64       -2.52      5.00 o
   2  19   9      153.64      151.27     12.10 o
   3  19   9       12.87        6.61      5.66 o
   4  19   9       10.14       13.56      6.18 o
   1  20   9       28.98       33.42      8.09 o
   2  20   9        0.11       -3.79      5.05 o
   3  20   9        0.09       -4.94      4.94 o
   4  20   9       76.80       72.73      9.19 o
   1  21   9       31.86       35.16      9.64 o
   2  21   9       28.38       24.91      7.97 o
   3  21   9      305.41      285.61     16.04 o
   4  21   9        6.21        3.95      6.30 o
   1  22   9        0.01        4.36      5.50 o
   2  22   9        9.77        0.67      7.08 o
   3  22   9       28.62       39.47      7.67 o
   4  22   9      107.77      133.34     13.56 o
   1  23   9       99.83       94.92     10.11 o
   2  23   9        7.98        0.45      5.61 o
   3  23   9       86.82       85.50      9.68 o
   1  24   9       63.03       62.09      8.88 o
   2  24   9        3.19        1.41      5.39 o
   3  24   9       17.64       33.79      7.37 o
   1  25   9      199.20      187.06     13.65 o
   2  25   9       15.34        1.77      5.68 o
   1  26   9       33.62       25.63      7.50 o
   2  26   9        8.44       -5.00      5.19 o
   1  27   9      159.41      194.01     14.25 o
   0   0  10        0.01        5.34     14.24 o
   1   0  10     1085.17     1175.56     49.67 o
   2   0  10      483.82      460.18     40.05 o
   3   0  10        6.70       -3.56     12.46 o
   4   0  10       42.56       51.63     18.69 o
   0   1  10      582.29      587.55     32.73 o
   1   1  10       61.13       81.83     10.03 o
   2   1  10        7.20       14.24      7.71 o
   3   1  10       23.90       27.87     11.00 o
   4   1  10        8.43       15.63     10.01 o
   0   2  10     3683.57     4225.31    133.75 o
   1   2  10       16.14       16.03      6.84 o
   2   2  10       41.67       31.19      7.33 o
   3   2  10       22.80       43.45     11.63 o
   4   2  10       29.57       29.73     11.63 o
   0   3  10     1119.44     1290.20     52.87 o
   1   3  10      429.47      469.99     23.29 o
   2   3  10       17.31       19.81      6.71 o
   3   3  10        6.93       -1.34      8.18 o
   4   3  10       15.84       14.24      9.11 o
   0   4  10       75.12       75.04     22.70 o
   1   4  10      955.70     1007.72     47.63 o
   2   4  10      104.52       87.45     10.13 o
   3   4  10       28.33       24.57      7.80 o
   4   4  10       14.33        9.67      9.11 o
   0   5  10     2188.29     2390.81    118.38 o
   1   5  10      438.98      422.29     18.27 o
   2   5  10      229.20      232.53     15.31 o
   3   5  10       41.78       36.85      9.78 o
   4   5  10        4.51       13.35     10.07 o
   0   6  10      830.92      805.96     72.54 o
   1   6  10      391.84      419.81     20.81 o
   2   6  10       94.88      110.46     11.07 o
   3   6  10       78.38       84.45     11.31 o
   0   7  10       32.77       15.81      9.11 o
   1   7  10      122.81      142.56     14.86 o
   2   7  10      387.71      398.43     20.92 o
   3   7  10        7.05       -4.39      5.76 o
   0   8  10     1178.89     1219.79     93.46 o
   1   8  10       58.24       66.50      8.77 o
   2   8  10      305.63      317.88     39.26 o
   3   8  10        0.14        7.05      7.85 o
   0   9  10        0.02        3.20      7.70 o
   1   9  10        1.16       -4.15      4.74 o
   2   9  10      378.31      376.58     17.52 o
   3   9  10        4.43        4.58      6.12 o
   0  10  10      466.51      512.07     28.51 o
   1  10  10      243.72      249.93     15.99 o
   2  10  10        1.73        2.42      5.11 o
   3  10  10        9.75        7.49      6.55 o
   0  11  10      133.04      143.43     17.23 o
   1  11  10        0.29        6.21      5.44 o
   2  11  10       82.36       71.68      8.81 o
   3  11  10       15.45       12.70      6.80 o
   0  12  10       30.80       36.05     10.70 o
   1  12  10       58.42       51.21      7.87 o
   2  12  10       41.71       35.68      7.39 o
   3  12  10       37.66       32.10      8.38 o
   0  13  10      134.13      136.58     19.14 o
   1  13  10       21.57       18.80      6.49 o
   2  13  10      104.80       81.17      9.66 o
   0  14  10        0.00       -1.82      7.22 o
   1  14  10      110.01      103.93     10.49 o
   2  14  10        0.07       -3.64      5.05 o
   0  15  10      299.09      285.92     23.82 o
   1  15  10      155.99      147.50     12.27 o
   2  15  10        2.35        1.18      6.78 o
   0  16  10      268.41      238.09     21.79 o
   1  16  10       11.03        9.82      6.17 o
   0  17  10        0.09        2.18      8.46 o
   1  17  10       80.85       74.56      9.49 o
 
